# Supplementary material for: Stimulus-responsive metallocenes: a photo/thermal switch enabled by the perfluorinated Cp* ligand
Source: Chem Sci. 2025 May 27;16(26):11949–53. doi: 10.1039/d5sc02784e (PMC12131068; doi:10.1039/d5sc02784e)
Supplement: SC-016-D5SC02784E-s002 [file SC-016-D5SC02784E-s002.cif]

# Supplementary Information (SI) for Chemical Science.
# This journal is © The Royal Society of Chemistry 2025

####################################################################### 
# 
# This file contains crystal structure data downloaded from the 
# Cambridge Structural Database (CSD) hosted by the Cambridge 
# Crystallographic Data Centre (CCDC).
# 
# Full information about CCDC data access policies and citation 
# guidelines are available at http://www.ccdc.cam.ac.uk/access/V1 
# 
# Audit and citation data items may have been added by the CCDC. 
# Please retain this information to preserve the provenance of 
# this file and to allow appropriate attribution of the data. 
# 
#######################################################################

data_mo_mm_rs_rsfcdppe_0m
_database_code_depnum_ccdc_archive 'CCDC 2440856'
loop_
_audit_author_name
_audit_author_address
'Robin Sievers'
;Freie Universitaet Berlin
Germany
;
_audit_update_record             
;
2025-04-03 deposited with the CCDC.	2025-05-27 downloaded from the CCDC.
;
_audit_creation_date             2025-04-02
_audit_creation_method           
;
Olex2 1.5
(compiled 2024.02.16 svn.r378c4104 for OlexSys, GUI svn.r6928)
;
_shelx_SHELXL_version_number     2019/1
_chemical_name_common            ?
_chemical_name_systematic        ?
_chemical_formula_moiety         'C33 H32 Fe N P2, 2(C H2 Cl2), C10 F15'
_chemical_formula_sum            'C45 H36 Cl4 F15 Fe N P2'
_chemical_formula_weight         1135.34
_chemical_absolute_configuration ?
_chemical_melting_point          ?
loop_
_atom_type_symbol
_atom_type_description
_atom_type_scat_dispersion_real
_atom_type_scat_dispersion_imag
_atom_type_scat_source
C C 0.0033 0.0016 'International Tables Vol C Tables 4.2.6.8 and 6.1.1.4'
H H 0.0000 0.0000 'International Tables Vol C Tables 4.2.6.8 and 6.1.1.4'
Cl Cl 0.1484 0.1585 'International Tables Vol C Tables 4.2.6.8 and 6.1.1.4'
F F 0.0171 0.0103 'International Tables Vol C Tables 4.2.6.8 and 6.1.1.4'
Fe Fe 0.3463 0.8444 'International Tables Vol C Tables 4.2.6.8 and 6.1.1.4'
N N 0.0061 0.0033 'International Tables Vol C Tables 4.2.6.8 and 6.1.1.4'
P P 0.1023 0.0942 'International Tables Vol C Tables 4.2.6.8 and 6.1.1.4'

_shelx_space_group_comment       
;
The symmetry employed for this shelxl refinement is uniquely defined
by the following loop, which should always be used as a source of
symmetry information in preference to the above space-group names.
They are only intended as comments.
;
_space_group_crystal_system      monoclinic
_space_group_IT_number           7
_space_group_name_H-M_alt        'P 1 c 1'
_space_group_name_Hall           'P -2yc'
loop_
_space_group_symop_operation_xyz
'x, y, z'
'x, -y, z+1/2'

_cell_length_a                   15.9310(9)
_cell_length_b                   15.9306(11)
_cell_length_c                   18.5289(13)
_cell_angle_alpha                90
_cell_angle_beta                 89.979(3)
_cell_angle_gamma                90
_cell_volume                     4702.5(5)
_cell_formula_units_Z            4
_cell_measurement_reflns_used    9966
_cell_measurement_temperature    100.00
_cell_measurement_theta_max      26.334
_cell_measurement_theta_min      2.199
_shelx_estimated_absorpt_T_max   0.932
_shelx_estimated_absorpt_T_min   0.932
_exptl_absorpt_coefficient_mu    0.711
_exptl_absorpt_correction_T_max  0.7454
_exptl_absorpt_correction_T_min  0.6262
_exptl_absorpt_correction_type   multi-scan
_exptl_absorpt_process_details   
;
SADABS-2016/2 (Bruker,2016/2) was used for absorption correction.
wR2(int) was 0.1110 before and 0.0574 after correction.
The Ratio of minimum to maximum transmission is 0.8401.
The \l/2 correction factor is Not present.
;
_exptl_absorpt_special_details   ?
_exptl_crystal_colour            orange
_exptl_crystal_colour_primary    orange
_exptl_crystal_density_diffrn    1.604
_exptl_crystal_density_meas      ?
_exptl_crystal_density_method    ?
_exptl_crystal_description       block
_exptl_crystal_F_000             2288
_exptl_crystal_size_max          0.1
_exptl_crystal_size_mid          0.1
_exptl_crystal_size_min          0.1
_exptl_transmission_factor_max   ?
_exptl_transmission_factor_min   ?
_diffrn_reflns_av_R_equivalents  0.0551
_diffrn_reflns_av_unetI/netI     0.0503
_diffrn_reflns_Laue_measured_fraction_full 0.999
_diffrn_reflns_Laue_measured_fraction_max 0.997
_diffrn_reflns_limit_h_max       19
_diffrn_reflns_limit_h_min       -19
_diffrn_reflns_limit_k_max       19
_diffrn_reflns_limit_k_min       -19
_diffrn_reflns_limit_l_max       23
_diffrn_reflns_limit_l_min       -23
_diffrn_reflns_number            77532
_diffrn_reflns_point_group_measured_fraction_full 0.993
_diffrn_reflns_point_group_measured_fraction_max 0.988
_diffrn_reflns_theta_full        25.242
_diffrn_reflns_theta_max         26.391
_diffrn_reflns_theta_min         1.808
_diffrn_ambient_temperature      100.00
_diffrn_detector_area_resol_mean ?
_diffrn_measured_fraction_theta_full 0.999
_diffrn_measured_fraction_theta_max 0.997
_diffrn_measurement_device_type  'Bruker APEX-II CCD'
_diffrn_measurement_method       '\f and \w scans'
_diffrn_radiation_type           MoK\a
_diffrn_radiation_wavelength     0.71073
_diffrn_source                   ?
_diffrn_source_current           0.0
_diffrn_source_power             0.0
_diffrn_source_voltage           0.0
_diffrn_standards_number         0
_reflns_Friedel_coverage         0.981
_reflns_Friedel_fraction_full    0.986
_reflns_Friedel_fraction_max     0.979
_reflns_number_gt                16515
_reflns_number_total             19069
_reflns_special_details          
;
 Reflections were merged by SHELXL according to the crystal
 class for the calculation of statistics and refinement.
 
 _reflns_Friedel_fraction is defined as the number of unique
 Friedel pairs measured divided by the number that would be
 possible theoretically, ignoring centric projections and
 systematic absences. Completness statistics refer to single and
 composite reflections containing twin component 1 only.
;
_reflns_threshold_expression     'I > 2\s(I)'
_computing_cell_refinement       'SAINT V8.40B (?, 2016)'
_computing_data_collection       ?
_computing_data_reduction        'SAINT V8.40B (?, 2016)'
_computing_molecular_graphics    'Olex2 1.5 (Dolomanov et al., 2009)'
_computing_publication_material  'Olex2 1.5 (Dolomanov et al., 2009)'
_computing_structure_refinement  'XL  (Sheldrick, 2008)'
_computing_structure_solution    'SHELXT 2018/2 (Sheldrick, 2018)'
_refine_diff_density_max         1.014
_refine_diff_density_min         -0.890
_refine_diff_density_rms         0.094
_refine_ls_abs_structure_details 
;
 Refined as an inversion twin.
;
_refine_ls_abs_structure_Flack   0.03(2)
_refine_ls_extinction_coef       .
_refine_ls_extinction_method     none
_refine_ls_goodness_of_fit_ref   0.842
_refine_ls_hydrogen_treatment    constr
_refine_ls_matrix_type           full
_refine_ls_number_parameters     1327
_refine_ls_number_reflns         19069
_refine_ls_number_restraints     2
_refine_ls_R_factor_all          0.0681
_refine_ls_R_factor_gt           0.0563
_refine_ls_restrained_S_all      0.842
_refine_ls_shift/su_max          0.001
_refine_ls_shift/su_mean         0.000
_refine_ls_structure_factor_coef Fsqd
_refine_ls_weighting_details     
'w=1/[\s^2^(Fo^2^)+(0.2000P)^2^] where P=(Fo^2^+2Fc^2^)/3'
_refine_ls_weighting_scheme      calc
_refine_ls_wR_factor_gt          0.1714
_refine_ls_wR_factor_ref         0.1967
_refine_special_details          
;
 Refined as a 2-component inversion twin.
;
_olex2_refinement_description    
;
1. Twinned data refinement
 Scales: 0.97(2)
 0.03(2)
2. Fixed Uiso
 At 1.2 times of:
  All C(H) groups, All C(H,H) groups, All C(H,H,H,H) groups
 At 1.5 times of:
  All C(H,H,H) groups
3. Others
 Fixed Sof: Cl00(0.5) Cl(0.5) F01B(0.6) F03G(0.6) F03H(0.6) F03R(0.6)
 F03T(0.6) Cl3(0.5) Cl4(0.5) F3(0.5) F4(0.5) F5(0.5) F2(0.5) F9(0.5) F7(0.5)
 F8(0.5) F10(0.5) F12(0.4) F11(0.4) F13(0.4) F14(0.4) F15(0.4) H1AA(0.5)
 H1AB(0.5) H1BC(0.5) H1BD(0.5) H2AA(0.5) H2AB(0.5) H2BC(0.5) H2BD(0.5)
4.a Secondary CH2 refined with riding coordinates:
 C021(H02A,H02B), C02H(H02O,H02P), C02S(H02F,H02G), C03A(H03A,H03B), C03N(H03C,
 H03D), C03U(H03F,H03G), C1(H1AA,H1AB), C1(H1BC,H1BD), C2(H2AA,H2AB), C2(H2BC,
 H2BD)
4.b Aromatic/amide H refined with riding coordinates:
 C00V(H00V), C00W(H00W), C00Z(H00Z), C010(H010), C011(H011), C014(H014),
 C015(H015), C017(H017), C019(H019), C01C(H01C), C01E(H01E), C01F(H01F),
 C01G(H01G), C01M(H01M), C01N(H01N), C01P(H01P), C01Q(H01Q), C01R(H01R),
 C01S(H01S), C01T(H01T), C01U(H01U), C01W(H01W), C020(H020), C022(H022),
 C024(H024), C026(H026), C028(H028), C029(H029), C02A(H02H), C02D(H02L),
 C02F(H02M), C02G(H02N), C02I(H02Q), C02K(H02R), C02L(H02S), C02O(H02X),
 C02T(H02T), C02U(H02U), C02V(H02V), C02W(H02W), C02Y(H02Y), C030(H030),
 C031(H031), C032(H032), C033(H033), C034(H034), C036(H036), C037(H037),
 C038(H038), C03E(H03E)
4.c Idealised Me refined as rotating group:
 C02B(H02I,H02J,H02K), C02P(H02C,H02D,H02E)
;
_atom_sites_solution_hydrogens   geom
_atom_sites_solution_primary     dual
_atom_sites_solution_secondary   ?
loop_
_atom_site_label
_atom_site_type_symbol
_atom_site_fract_x
_atom_site_fract_y
_atom_site_fract_z
_atom_site_U_iso_or_equiv
_atom_site_adp_type
_atom_site_occupancy
_atom_site_site_symmetry_order
_atom_site_calc_flag
_atom_site_refinement_flags_posn
_atom_site_refinement_flags_adp
_atom_site_refinement_flags_occupancy
_atom_site_disorder_assembly
_atom_site_disorder_group
Fe01 Fe 0.32079(5) 0.13409(5) 0.68054(5) 0.0180(2) Uani 1 1 d . . . . .
Fe02 Fe 0.82083(5) 0.63417(5) 0.42987(5) 0.0183(2) Uani 1 1 d . . . . .
P03 P 0.88055(10) 0.53731(11) 0.49658(9) 0.0192(3) Uani 1 1 d . . . . .
P04 P 0.86361(10) 0.55904(10) 0.33665(9) 0.0185(3) Uani 1 1 d . . . . .
P05 P 0.38057(10) 0.03720(11) 0.61384(9) 0.0189(3) Uani 1 1 d . . . . .
P06 P 0.36372(10) 0.05914(10) 0.77386(9) 0.0187(3) Uani 1 1 d . . . . .
Cl07 Cl 0.7421(2) 0.21108(18) 0.34828(18) 0.0705(8) Uani 1 1 d . . . . .
Cl08 Cl 0.2420(3) 0.28898(19) 0.26236(18) 0.0719(8) Uani 1 1 d . . . . .
Cl09 Cl 0.4879(2) 0.3552(3) 0.0649(2) 0.0865(12) Uani 1 1 d . . . . .
Cl0A Cl -0.0122(2) 0.1451(3) 0.5455(2) 0.0865(13) Uani 1 1 d . . . . .
Cl2 Cl 0.4691(4) 0.2545(3) 0.1951(3) 0.1169(19) Uani 1 1 d . . . . .
Cl1 Cl -0.0306(4) 0.2458(3) 0.4157(3) 0.1177(19) Uani 1 1 d . . . . .
F00D F 0.6782(3) 1.1167(3) 0.6412(3) 0.0444(12) Uani 1 1 d . . . . .
F00E F 0.1780(3) 0.6165(3) 0.4690(3) 0.0442(12) Uani 1 1 d . . . . .
F00F F 0.6727(3) 0.9741(3) 0.5800(4) 0.0509(14) Uani 1 1 d . . . . .
F00G F 0.1725(4) 0.4745(3) 0.5309(4) 0.0522(15) Uani 1 1 d . . . . .
F00H F 0.2483(5) 0.5610(4) 0.5915(3) 0.0616(17) Uani 1 1 d . . . . .
F00I F 0.7481(5) 1.0607(4) 0.5189(3) 0.0624(17) Uani 1 1 d . . . . .
Cl00 Cl 0.6435(5) 0.1600(7) 0.2315(6) 0.090(3) Uani 0.5 1 d . . P A 1
F00K F 0.7483(4) 1.1767(4) 0.7222(4) 0.064(2) Uani 1 1 d . . . . .
F00M F 0.2487(4) 0.6767(4) 0.3883(4) 0.066(2) Uani 1 1 d . . . . .
F00N F 0.7709(6) 0.9276(5) 0.5152(4) 0.085(3) Uani 1 1 d . . . . .
Cl Cl 0.1433(5) 0.3392(7) 0.3792(6) 0.087(3) Uani 0.5 1 d . . P B 1
F00Q F 0.2710(6) 0.4274(5) 0.5952(4) 0.086(3) Uani 1 1 d . . . . .
F00R F 1.0669(4) 0.9670(5) 0.7022(6) 0.082(3) Uani 1 1 d . . . . .
F00S F 0.8985(6) 0.8312(4) 0.5613(4) 0.080(2) Uani 1 1 d . . . . .
F00T F 0.3982(6) 0.3310(4) 0.5493(4) 0.080(2) Uani 1 1 d . . . . .
F00U F 0.5668(4) 0.4663(5) 0.4074(6) 0.080(3) Uani 1 1 d . . . . .
C00V C 0.2485(4) -0.0780(4) 0.6253(4) 0.0206(12) Uani 1 1 d . . . . .
H00V H 0.223015 -0.037575 0.656037 0.025 Uiso 1 1 calc R U . . .
C00W C 0.2541(4) 0.0663(4) 0.8911(4) 0.0223(13) Uani 1 1 d . . . . .
H00W H 0.279021 0.119539 0.899806 0.027 Uiso 1 1 calc R U . . .
N00X N 0.4239(4) 0.1943(3) 0.6787(3) 0.0214(11) Uani 1 1 d . . . . .
F00Y F 0.6681(6) 1.0715(6) 0.7480(5) 0.098(4) Uani 1 1 d . . . . .
C00Z C 0.3610(4) -0.1182(4) 0.5440(4) 0.0221(13) Uani 1 1 d . . . . .
H00Z H 0.412150 -0.105762 0.519975 0.026 Uiso 1 1 calc R U . . .
C010 C 0.7492(4) 0.4224(4) 0.4852(4) 0.0224(13) Uani 1 1 d . . . . .
H010 H 0.723795 0.462843 0.454519 0.027 Uiso 1 1 calc R U . . .
C011 C 0.1902(4) 0.0390(5) 0.9353(4) 0.0269(15) Uani 1 1 d . . . . .
H011 H 0.171502 0.073104 0.974154 0.032 Uiso 1 1 calc R U . . .
F012 F 0.1666(5) 0.5714(5) 0.3630(5) 0.090(3) Uani 1 1 d . . . . .
C013 C 0.4285(4) 0.0765(4) 0.5315(4) 0.0235(13) Uani 1 1 d . . . . .
C014 C 0.2577(4) 0.2510(4) 0.6775(4) 0.0256(14) Uani 1 1 d . . . . .
H014 H 0.282401 0.304840 0.683248 0.031 Uiso 1 1 calc R U . . .
C015 C 0.7547(4) 0.5666(4) 0.2197(4) 0.0226(13) Uani 1 1 d . . . . .
H015 H 0.779517 0.619943 0.211175 0.027 Uiso 1 1 calc R U . . .
C016 C 0.2830(4) 0.0171(4) 0.8335(4) 0.0206(12) Uani 1 1 d . . . . .
C017 C 0.8217(5) 0.3051(4) 0.5769(4) 0.0254(14) Uani 1 1 d . . . . .
H017 H 0.846050 0.265380 0.608871 0.030 Uiso 1 1 calc R U . . .
N018 N 0.9238(3) 0.6943(4) 0.4318(3) 0.0220(11) Uani 1 1 d . . . . .
C019 C 0.6902(4) 0.5385(5) 0.1749(4) 0.0261(14) Uani 1 1 d . . . . .
H019 H 0.671810 0.572512 0.135892 0.031 Uiso 1 1 calc R U . . .
C01A C 0.7951(4) 1.0424(5) 0.6861(4) 0.0250(14) Uani 1 1 d . . . . .
F01B F 1.0150(7) 0.9090(9) 0.5790(6) 0.052(3) Uani 0.6 1 d . . P C 2
C01C C 0.7106(4) 0.3437(5) 0.4949(4) 0.0243(13) Uani 1 1 d . . . . .
H01C H 0.660278 0.330450 0.469971 0.029 Uiso 1 1 calc R U . . .
C01D C 0.7832(4) 0.5170(4) 0.2773(4) 0.0209(12) Uani 1 1 d . . . . .
C01E C 0.8611(4) 0.3817(5) 0.5660(4) 0.0247(14) Uani 1 1 d . . . . .
H01E H 0.912661 0.393683 0.589536 0.030 Uiso 1 1 calc R U . . .
C01F C 0.2108(4) -0.1560(5) 0.6157(4) 0.0234(13) Uani 1 1 d . . . . .
H01F H 0.160619 -0.169481 0.640925 0.028 Uiso 1 1 calc R U . . .
C01G C 0.7574(4) 0.7500(5) 0.4331(4) 0.0287(15) Uani 1 1 d . . . . .
H01G H 0.782002 0.803910 0.427147 0.034 Uiso 1 1 calc R U . . .
C01H C 0.9287(5) 0.5764(4) 0.5790(4) 0.0236(13) Uani 1 1 d . . . . .
C01I C 0.9837(4) 0.7332(5) 0.4313(4) 0.0246(14) Uani 1 1 d . . . . .
C01J C 0.8880(5) 0.9564(5) 0.6300(4) 0.0301(16) Uani 1 1 d . . . . .
C01K C 0.3880(5) 0.4561(5) 0.4802(5) 0.0321(16) Uani 1 1 d . . . . .
C01L C 0.9354(4) 0.6122(4) 0.2739(3) 0.0197(12) Uani 1 1 d . . . . .
C01M C 0.7062(4) 0.6300(4) 0.4850(4) 0.0248(14) Uani 1 1 d . . . . .
H01M H 0.690442 0.588651 0.519366 0.030 Uiso 1 1 calc R U . . .
C01N C 0.2471(4) 0.2075(5) 0.6101(4) 0.0270(14) Uani 1 1 d . . . . .
H01N H 0.264241 0.226786 0.563810 0.032 Uiso 1 1 calc R U . . .
C01O C 0.4359(4) 0.1122(4) 0.8361(3) 0.0190(12) Uani 1 1 d . . . . .
C01P C 0.4270(4) 0.1996(4) 0.8455(4) 0.0239(13) Uani 1 1 d . . . . .
H01P H 0.385299 0.229688 0.819534 0.029 Uiso 1 1 calc R U . . .
C01Q C 0.7474(4) 0.7074(5) 0.5005(4) 0.0271(14) Uani 1 1 d . . . . .
H01Q H 0.764768 0.726792 0.546612 0.033 Uiso 1 1 calc R U . . .
C01R C 0.1923(4) 0.1253(4) 0.7019(4) 0.0235(14) Uani 1 1 d . . . . .
H01R H 0.166033 0.080275 0.726717 0.028 Uiso 1 1 calc R U . . .
C01S C 0.9973(5) 0.5703(5) 0.2347(4) 0.0278(15) Uani 1 1 d . . . . .
H01S H 1.002520 0.511118 0.239053 0.033 Uiso 1 1 calc R U . . .
C01T C 0.7469(5) 0.2856(5) 0.5415(4) 0.0270(14) Uani 1 1 d . . . . .
H01T H 0.720714 0.232763 0.549222 0.032 Uiso 1 1 calc R U . . .
C01U C 0.3771(4) 0.1049(4) 0.4765(4) 0.0240(13) Uani 1 1 d . . . . .
H01U H 0.318234 0.095414 0.478678 0.029 Uiso 1 1 calc R U . . .
C01V C 0.4831(4) 0.2340(5) 0.6790(4) 0.0251(14) Uani 1 1 d . . . . .
C01W C 0.6788(4) 0.4112(5) 0.2443(4) 0.0287(15) Uani 1 1 d . . . . .
H01W H 0.652299 0.358841 0.253386 0.034 Uiso 1 1 calc R U . . .
F01X F 0.4277(6) 0.4448(6) 0.6045(4) 0.083(2) Uani 1 1 d . . . . .
F01Y F 0.9271(6) 0.9446(6) 0.5060(4) 0.082(2) Uani 1 1 d . . . . .
C01Z C 0.2955(5) 0.5431(4) 0.4241(4) 0.0249(14) Uani 1 1 d . . . . .
C020 C 0.2066(4) 0.1309(4) 0.6256(4) 0.0254(14) Uani 1 1 d . . . . .
H020 H 0.191209 0.089575 0.591125 0.031 Uiso 1 1 calc R U . . .
C021 C 0.4655(4) -0.0072(4) 0.6689(4) 0.0218(13) Uani 1 1 d . . . . .
H02A H 0.490472 -0.056745 0.644881 0.026 Uiso 1 1 calc R U . . .
H02B H 0.510122 0.035008 0.677106 0.026 Uiso 1 1 calc R U . . .
C022 C 0.2467(5) -0.2143(5) 0.5690(4) 0.0286(15) Uani 1 1 d . . . . .
H022 H 0.219679 -0.266647 0.561104 0.034 Uiso 1 1 calc R U . . .
C023 C 0.3241(4) -0.0586(4) 0.5900(4) 0.0194(12) Uani 1 1 d . . . . .
C024 C 0.8774(4) 0.6057(4) 0.6342(4) 0.0249(14) Uani 1 1 d . . . . .
H024 H 0.818420 0.597109 0.631859 0.030 Uiso 1 1 calc R U . . .
F025 F 0.5109(5) 0.3964(9) 0.5263(6) 0.131(5) Uani 1 1 d . . . . .
C026 C 0.9811(5) 0.7419(5) 0.2175(4) 0.0273(14) Uani 1 1 d . . . . .
H026 H 0.975428 0.800822 0.211194 0.033 Uiso 1 1 calc R U . . .
C027 C 0.9192(5) 0.9732(5) 0.6993(4) 0.0282(15) Uani 1 1 d . . . . .
C028 C 0.9274(5) 0.6990(4) 0.2643(4) 0.0252(13) Uani 1 1 d . . . . .
H028 H 0.885069 0.728870 0.289676 0.030 Uiso 1 1 calc R U . . .
C029 C 0.3217(5) -0.1966(4) 0.5337(4) 0.0250(14) Uani 1 1 d . . . . .
H029 H 0.346394 -0.237203 0.502808 0.030 Uiso 1 1 calc R U . . .
C02A C 0.9125(5) 0.6480(5) 0.6937(4) 0.0293(15) Uani 1 1 d . . . . .
H02H H 0.877157 0.667678 0.731355 0.035 Uiso 1 1 calc R U . . .
C02B C 1.0586(5) 0.7850(5) 0.4258(5) 0.0347(17) Uani 1 1 d . . . . .
H02I H 1.091102 0.767937 0.383378 0.052 Uiso 1 1 calc R U . . .
H02J H 1.092807 0.777816 0.469316 0.052 Uiso 1 1 calc R U . . .
H02K H 1.042258 0.844015 0.421047 0.052 Uiso 1 1 calc R U . . .
C02C C 0.7231(5) 1.0995(5) 0.7000(5) 0.0332(16) Uani 1 1 d . . . . .
C02D C 0.6926(4) 0.6254(4) 0.4087(4) 0.0245(14) Uani 1 1 d . . . . .
H02L H 0.666441 0.580459 0.383579 0.029 Uiso 1 1 calc R U . . .
C02E C 0.8247(4) 0.4416(4) 0.5201(4) 0.0196(12) Uani 1 1 d . . . . .
C02F C 0.7252(4) 0.7002(5) 0.3772(4) 0.0260(14) Uani 1 1 d . . . . .
H02M H 0.725251 0.713861 0.327245 0.031 Uiso 1 1 calc R U . . .
C02G C 1.0139(4) 0.5891(5) 0.5839(4) 0.0258(14) Uani 1 1 d . . . . .
H02N H 1.049362 0.569228 0.546434 0.031 Uiso 1 1 calc R U . . .
C02H C 0.9655(4) 0.4923(5) 0.4416(4) 0.0243(13) Uani 1 1 d . . . . .
H02O H 1.010481 0.534159 0.433472 0.029 Uiso 1 1 calc R U . . .
H02P H 0.989980 0.442469 0.465519 0.029 Uiso 1 1 calc R U . . .
C02I C 1.0511(4) 0.6137(5) 0.1895(4) 0.0287(15) Uani 1 1 d . . . . .
H02Q H 1.094316 0.584470 0.164678 0.034 Uiso 1 1 calc R U . . .
C02J C 0.8623(5) 1.0255(4) 0.7346(4) 0.0256(14) Uani 1 1 d . . . . .
C02K C 0.9974(6) 0.6609(5) 0.6975(4) 0.0350(17) Uani 1 1 d . . . . .
H02R H 1.020666 0.690415 0.737295 0.042 Uiso 1 1 calc R U . . .
C02L C 0.7448(5) 0.4390(5) 0.2892(4) 0.0262(14) Uani 1 1 d . . . . .
H02S H 0.763309 0.404534 0.327852 0.031 Uiso 1 1 calc R U . . .
C02M C 0.3617(5) 0.5256(4) 0.3761(4) 0.0250(14) Uani 1 1 d . . . . .
C02N C 0.2235(5) 0.6002(5) 0.4109(4) 0.0323(16) Uani 1 1 d . . . . .
C02O C 0.6527(4) 0.4609(5) 0.1870(4) 0.0303(15) Uani 1 1 d . . . . .
H02X H 0.609273 0.441793 0.155915 0.036 Uiso 1 1 calc R U . . .
C02P C 0.5585(5) 0.2859(5) 0.6835(5) 0.0356(17) Uani 1 1 d . . . . .
H02C H 0.598636 0.268163 0.646449 0.053 Uiso 1 1 calc R U . . .
H02D H 0.583982 0.279459 0.731346 0.053 Uiso 1 1 calc R U . . .
H02E H 0.543444 0.344843 0.675818 0.053 Uiso 1 1 calc R U . . .
C02Q C 0.3121(5) 0.4979(5) 0.4881(4) 0.0305(16) Uani 1 1 d . . . . .
C02R C 0.8115(5) 0.9982(5) 0.6222(4) 0.0298(16) Uani 1 1 d . . . . .
C02S C 0.4241(4) -0.0325(4) 0.7408(4) 0.0229(13) Uani 1 1 d . . . . .
H02F H 0.467465 -0.048476 0.776461 0.027 Uiso 1 1 calc R U . . .
H02G H 0.386204 -0.080981 0.733392 0.027 Uiso 1 1 calc R U . . .
C02T C 0.2254(4) 0.2008(5) 0.7336(4) 0.0253(14) Uani 1 1 d . . . . .
H02T H 0.225384 0.214364 0.783540 0.030 Uiso 1 1 calc R U . . .
C02U C 0.4124(6) 0.1483(5) 0.4171(4) 0.0312(16) Uani 1 1 d . . . . .
H02U H 0.376855 0.168983 0.379968 0.037 Uiso 1 1 calc R U . . .
C02V C 0.4805(5) 0.2417(5) 0.8935(4) 0.0277(14) Uani 1 1 d . . . . .
H02V H 0.474039 0.300345 0.900999 0.033 Uiso 1 1 calc R U . . .
C02W C 0.4975(5) 0.0703(5) 0.8757(4) 0.0282(15) Uani 1 1 d . . . . .
H02W H 0.502510 0.011091 0.871638 0.034 Uiso 1 1 calc R U . . .
C02X C 0.4194(5) 0.4732(5) 0.4114(4) 0.0307(16) Uani 1 1 d . . . . .
C02Y C 0.2434(4) -0.0604(4) 0.8208(4) 0.0236(13) Uani 1 1 d . . . . .
H02Y H 0.260307 -0.093786 0.780835 0.028 Uiso 1 1 calc R U . . .
C02Z C 0.7522(7) 0.9907(6) 0.5598(5) 0.045(2) Uani 1 1 d . . . . .
C030 C 0.5140(4) 0.0891(5) 0.5263(4) 0.0269(14) Uani 1 1 d . . . . .
H030 H 0.549600 0.069152 0.563746 0.032 Uiso 1 1 calc R U . . .
C031 C 1.0494(5) 0.6309(5) 0.6431(4) 0.0319(17) Uani 1 1 d . . . . .
H031 H 1.108390 0.638645 0.645994 0.038 Uiso 1 1 calc R U . . .
C032 C 0.1792(4) -0.0887(5) 0.8665(4) 0.0285(15) Uani 1 1 d . . . . .
H032 H 0.154099 -0.142031 0.858659 0.034 Uiso 1 1 calc R U . . .
C033 C 0.5496(5) 0.1308(5) 0.4669(4) 0.0325(17) Uani 1 1 d . . . . .
H033 H 0.608650 0.138659 0.463780 0.039 Uiso 1 1 calc R U . . .
C034 C 0.5425(5) 0.1983(5) 0.9301(4) 0.0284(15) Uani 1 1 d . . . . .
H034 H 0.578989 0.227415 0.962009 0.034 Uiso 1 1 calc R U . . .
C035 C 0.2519(7) 0.4906(6) 0.5511(5) 0.048(2) Uani 1 1 d . . . . .
C036 C 1.0427(5) 0.6984(5) 0.1804(4) 0.0302(15) Uani 1 1 d . . . . .
H036 H 1.079202 0.727475 0.148527 0.036 Uiso 1 1 calc R U . . .
C037 C 0.1528(5) -0.0390(5) 0.9230(4) 0.0299(15) Uani 1 1 d . . . . .
H037 H 0.108854 -0.057886 0.953654 0.036 Uiso 1 1 calc R U . . .
C038 C 0.4969(5) 0.1606(5) 0.4125(4) 0.0316(16) Uani 1 1 d . . . . .
H038 H 0.519875 0.189445 0.372280 0.038 Uiso 1 1 calc R U . . .
C039 C 0.8648(7) 1.0521(5) 0.8110(5) 0.042(2) Uani 1 1 d . . . . .
C03A C 0.9238(4) 0.4678(4) 0.3700(4) 0.0246(14) Uani 1 1 d . . . . .
H03A H 0.885810 0.419363 0.377399 0.029 Uiso 1 1 calc R U . . .
H03B H 0.967059 0.451618 0.334220 0.029 Uiso 1 1 calc R U . . .
C03B C 0.4311(7) 0.4059(7) 0.5388(6) 0.055(3) Uani 1 1 d . . . . .
C03C C 0.9299(6) 0.9055(7) 0.5726(6) 0.051(3) Uani 1 1 d . . . . .
C03D C 0.3647(7) 0.5519(5) 0.2987(5) 0.042(2) Uani 1 1 d . . . . .
C03E C 0.5513(5) 0.1137(5) 0.9206(4) 0.0305(15) Uani 1 1 d . . . . .
H03E H 0.594831 0.084559 0.945074 0.037 Uiso 1 1 calc R U . . .
F03G F 1.0040(7) 0.8487(7) 0.7061(8) 0.053(3) Uani 0.6 1 d . . P D 2
F03H F 0.5035(7) 0.3483(7) 0.4042(8) 0.053(3) Uani 0.6 1 d . . P E 1
C03L C 0.9972(7) 0.9399(9) 0.7290(6) 0.059(3) Uani 1 1 d . . . . .
C03N C 0.4328(7) 0.3393(7) 0.1480(7) 0.057(3) Uani 1 1 d . . . . .
H03C H 0.438511 0.390202 0.178232 0.068 Uiso 1 1 calc R U . . .
H03D H 0.372394 0.331269 0.137538 0.068 Uiso 1 1 calc R U . . .
C03O C 0.4965(7) 0.4396(9) 0.3816(6) 0.060(3) Uani 1 1 d . . . . .
F03R F 0.4908(6) 0.4236(10) 0.3102(5) 0.065(3) Uani 0.6 1 d . . P E 1
F03T F 0.9912(6) 0.9233(10) 0.8009(5) 0.064(3) Uani 0.6 1 d . . P D 2
C03U C -0.0679(7) 0.1609(7) 0.4629(7) 0.059(3) Uani 1 1 d . . . . .
H03F H -0.062776 0.109958 0.432611 0.071 Uiso 1 1 calc R U . . .
H03G H -0.128155 0.169517 0.473654 0.071 Uiso 1 1 calc R U . . .
Cl3 Cl 0.1919(11) 0.3107(7) 0.4178(6) 0.129(5) Uani 0.5 1 d . . P B 2
Cl4 Cl 0.6923(10) 0.1891(7) 0.1933(6) 0.119(4) Uani 0.5 1 d . . P A 2
F1 F 0.8676(6) 0.9916(4) 0.8573(3) 0.068(2) Uani 1 1 d . . . . .
F3 F 0.7796(7) 1.0671(10) 0.8388(6) 0.053(3) Uani 0.5 1 d . . P F 1
F4 F 0.9045(9) 1.1146(8) 0.8324(6) 0.044(3) Uani 0.5 1 d . . P F 1
F5 F 0.9522(10) 1.0802(10) 0.8240(6) 0.056(3) Uani 0.5 1 d . . P F 2
F2 F 0.8285(12) 1.1221(8) 0.8233(6) 0.063(5) Uani 0.5 1 d . . P F 2
F6 F 0.3664(5) 0.4915(4) 0.2532(3) 0.068(2) Uani 1 1 d . . . . .
F9 F 0.4051(10) 0.6140(8) 0.2787(6) 0.045(3) Uani 0.5 1 d . . P G 2
F7 F 0.4546(10) 0.5792(10) 0.2869(7) 0.056(3) Uani 0.5 1 d . . P G 1
F8 F 0.3282(12) 0.6219(8) 0.2867(6) 0.062(4) Uani 0.5 1 d . . P G 1
F10 F 0.2803(8) 0.5668(10) 0.2714(6) 0.053(3) Uani 0.5 1 d . . P G 2
F12 F 0.5237(7) 0.5047(9) 0.3230(8) 0.046(3) Uani 0.4 1 d . . P E 2
F11 F 0.5121(12) 0.3778(11) 0.3586(19) 0.084(8) Uani 0.4 1 d . . P E 2
F13 F 1.0224(8) 1.0052(10) 0.7880(8) 0.050(4) Uani 0.4 1 d . . P D 1
F14 F 1.0116(13) 0.8767(13) 0.7528(19) 0.088(9) Uani 0.4 1 d . . P D 1
F15 F 1.0007(13) 0.8615(13) 0.6035(16) 0.080(8) Uani 0.4 1 d . . P C 1
C1 C 0.7411(13) 0.1457(14) 0.2739(13) 0.137(11) Uani 1 1 d . . . . .
H1AA H 0.747926 0.086432 0.288966 0.164 Uiso 0.5 1 calc R U P A 1
H1AB H 0.787348 0.160320 0.240510 0.164 Uiso 0.5 1 calc R U P A 1
H1BC H 0.711152 0.093369 0.287022 0.164 Uiso 0.5 1 calc R U P A 2
H1BD H 0.799702 0.130270 0.262088 0.164 Uiso 0.5 1 calc R U P A 2
C2 C 0.2434(13) 0.3515(13) 0.3380(12) 0.127(10) Uani 1 1 d . . . . .
H2AA H 0.252998 0.410856 0.324619 0.153 Uiso 0.5 1 calc R U P B 1
H2AB H 0.288488 0.333493 0.371355 0.153 Uiso 0.5 1 calc R U P B 1
H2BC H 0.216871 0.405768 0.325566 0.153 Uiso 0.5 1 calc R U P B 2
H2BD H 0.302705 0.363147 0.350380 0.153 Uiso 0.5 1 calc R U P B 2

loop_
_atom_site_aniso_label
_atom_site_aniso_U_11
_atom_site_aniso_U_22
_atom_site_aniso_U_33
_atom_site_aniso_U_23
_atom_site_aniso_U_13
_atom_site_aniso_U_12
Fe01 0.0172(4) 0.0178(5) 0.0188(4) 0.0004(3) -0.0013(3) 0.0007(3)
Fe02 0.0175(4) 0.0187(5) 0.0186(4) -0.0002(3) 0.0016(3) 0.0007(3)
P03 0.0162(7) 0.0212(8) 0.0201(8) 0.0008(6) 0.0011(6) 0.0004(6)
P04 0.0180(7) 0.0195(8) 0.0179(8) -0.0002(6) 0.0022(6) -0.0003(6)
P05 0.0154(7) 0.0219(8) 0.0194(8) -0.0006(6) -0.0007(6) 0.0005(6)
P06 0.0191(7) 0.0186(8) 0.0185(8) 0.0007(6) -0.0015(6) 0.0001(6)
Cl07 0.101(2) 0.0426(14) 0.0676(18) -0.0048(12) -0.0056(16) 0.0037(14)
Cl08 0.104(2) 0.0445(14) 0.0667(18) -0.0051(13) 0.0037(16) -0.0058(14)
Cl09 0.0618(17) 0.117(3) 0.081(2) -0.061(2) 0.0199(15) -0.0330(18)
Cl0A 0.0618(17) 0.116(3) 0.082(2) -0.061(2) -0.0210(16) 0.0343(18)
Cl2 0.152(4) 0.060(2) 0.139(4) -0.006(2) -0.061(4) 0.017(2)
Cl1 0.151(5) 0.063(2) 0.139(4) -0.002(2) 0.059(4) -0.014(3)
F00D 0.038(3) 0.038(3) 0.057(3) -0.011(2) -0.014(2) 0.016(2)
F00E 0.036(3) 0.041(3) 0.055(3) 0.012(2) 0.015(2) 0.016(2)
F00F 0.045(3) 0.033(3) 0.074(4) -0.006(2) -0.029(3) 0.000(2)
F00G 0.046(3) 0.038(3) 0.073(4) 0.005(3) 0.030(3) 0.003(2)
F00H 0.073(4) 0.067(4) 0.045(3) -0.016(3) 0.012(3) 0.020(3)
F00I 0.073(4) 0.071(4) 0.043(3) 0.016(3) -0.013(3) 0.020(3)
Cl00 0.059(4) 0.111(6) 0.099(6) -0.050(5) -0.027(4) 0.020(4)
F00K 0.058(3) 0.044(3) 0.092(5) -0.043(3) -0.033(3) 0.024(3)
F00M 0.063(4) 0.042(3) 0.093(5) 0.042(3) 0.039(3) 0.028(3)
F00N 0.100(6) 0.094(6) 0.063(4) -0.051(4) -0.047(4) 0.050(5)
Cl 0.060(4) 0.111(6) 0.089(6) -0.046(5) 0.031(4) -0.023(4)
F00Q 0.101(6) 0.089(5) 0.067(4) 0.054(4) 0.048(4) 0.055(5)
F00R 0.023(3) 0.064(4) 0.158(8) -0.033(5) 0.013(3) -0.003(3)
F00S 0.128(7) 0.048(4) 0.064(4) -0.033(3) -0.020(4) 0.016(4)
F00T 0.131(7) 0.045(3) 0.063(4) 0.035(3) 0.021(4) 0.012(4)
F00U 0.026(3) 0.063(4) 0.152(8) 0.027(5) -0.009(4) -0.004(3)
C00V 0.020(3) 0.020(3) 0.022(3) -0.004(2) 0.000(2) 0.002(2)
C00W 0.021(3) 0.023(3) 0.024(3) 0.001(3) -0.001(2) 0.004(2)
N00X 0.026(3) 0.018(3) 0.020(3) 0.002(2) -0.001(2) 0.002(2)
F00Y 0.093(6) 0.097(6) 0.104(6) 0.052(5) 0.077(5) 0.062(5)
C00Z 0.019(3) 0.025(3) 0.022(3) -0.003(3) 0.001(2) 0.002(2)
C010 0.020(3) 0.022(3) 0.025(3) 0.003(3) 0.000(2) 0.000(2)
C011 0.022(3) 0.033(4) 0.026(4) 0.009(3) -0.003(3) 0.006(3)
F012 0.084(5) 0.094(6) 0.092(5) -0.043(5) -0.063(5) 0.052(4)
C013 0.028(3) 0.026(3) 0.017(3) -0.002(2) 0.001(2) -0.001(3)
C014 0.024(3) 0.019(3) 0.033(4) 0.005(3) -0.003(3) 0.004(2)
C015 0.019(3) 0.025(3) 0.024(3) 0.000(3) 0.002(2) 0.006(2)
C016 0.017(3) 0.024(3) 0.021(3) 0.003(2) -0.005(2) -0.001(2)
C017 0.028(4) 0.018(3) 0.030(4) 0.001(3) -0.002(3) 0.002(2)
N018 0.020(3) 0.022(3) 0.023(3) -0.002(2) 0.002(2) 0.002(2)
C019 0.023(3) 0.033(4) 0.022(3) -0.006(3) 0.003(3) 0.004(3)
C01A 0.025(3) 0.026(3) 0.024(3) 0.000(3) -0.002(3) 0.000(3)
F01B 0.039(5) 0.073(8) 0.043(5) -0.021(5) -0.003(4) 0.036(6)
C01C 0.022(3) 0.028(3) 0.023(3) -0.001(3) 0.002(3) 0.000(3)
C01D 0.021(3) 0.022(3) 0.020(3) -0.004(2) 0.003(2) 0.001(2)
C01E 0.021(3) 0.029(3) 0.025(3) 0.005(3) -0.002(3) 0.002(3)
C01F 0.022(3) 0.029(3) 0.019(3) 0.003(3) 0.003(2) -0.003(3)
C01G 0.024(3) 0.025(4) 0.037(4) -0.005(3) 0.001(3) 0.001(3)
C01H 0.033(4) 0.020(3) 0.017(3) 0.003(2) 0.000(3) -0.001(3)
C01I 0.025(3) 0.024(3) 0.024(3) -0.003(3) -0.002(3) 0.000(3)
C01J 0.027(4) 0.031(4) 0.033(4) -0.006(3) -0.001(3) 0.003(3)
C01K 0.035(4) 0.024(4) 0.038(4) 0.007(3) 0.000(3) 0.000(3)
C01L 0.019(3) 0.025(3) 0.016(3) -0.005(2) 0.002(2) -0.006(2)
C01M 0.017(3) 0.024(3) 0.034(4) 0.007(3) 0.007(3) 0.003(2)
C01N 0.024(3) 0.029(4) 0.028(4) 0.006(3) -0.005(3) 0.009(3)
C01O 0.019(3) 0.023(3) 0.016(3) 0.003(2) -0.002(2) -0.002(2)
C01P 0.025(3) 0.026(3) 0.021(3) -0.001(3) -0.002(2) -0.002(3)
C01Q 0.022(3) 0.033(4) 0.026(3) -0.007(3) 0.005(3) 0.012(3)
C01R 0.018(3) 0.026(3) 0.027(4) 0.005(3) -0.002(2) 0.002(2)
C01S 0.030(4) 0.027(4) 0.027(4) -0.001(3) 0.002(3) -0.005(3)
C01T 0.030(3) 0.022(3) 0.030(4) 0.001(3) 0.002(3) -0.003(3)
C01U 0.024(3) 0.020(3) 0.028(3) -0.004(3) 0.001(3) -0.006(2)
C01V 0.023(3) 0.028(3) 0.024(3) 0.000(3) 0.002(2) 0.001(3)
C01W 0.024(3) 0.034(4) 0.028(4) -0.002(3) 0.005(3) -0.009(3)
F01X 0.112(7) 0.099(6) 0.039(4) 0.019(4) -0.019(4) 0.013(5)
F01Y 0.111(7) 0.098(6) 0.038(3) -0.012(3) 0.015(4) 0.021(5)
C01Z 0.027(3) 0.022(3) 0.025(3) 0.002(3) -0.003(3) 0.000(3)
C020 0.019(3) 0.023(3) 0.034(4) -0.006(3) -0.003(3) 0.001(2)
C021 0.018(3) 0.027(3) 0.020(3) -0.002(3) -0.001(2) 0.003(2)
C022 0.030(3) 0.024(4) 0.032(4) -0.004(3) -0.003(3) -0.001(3)
C023 0.018(3) 0.020(3) 0.020(3) -0.002(2) -0.002(2) 0.002(2)
C024 0.026(3) 0.026(4) 0.023(3) 0.006(3) -0.001(3) -0.004(3)
F025 0.056(5) 0.231(13) 0.107(7) 0.105(8) 0.030(5) 0.072(7)
C026 0.030(3) 0.029(4) 0.023(3) 0.004(3) 0.002(3) -0.005(3)
C027 0.029(4) 0.023(3) 0.032(4) 0.001(3) -0.004(3) -0.002(3)
C028 0.029(3) 0.025(3) 0.022(3) 0.000(3) 0.001(3) -0.002(3)
C029 0.030(4) 0.024(3) 0.022(3) -0.002(3) 0.000(3) 0.001(3)
C02A 0.041(4) 0.026(3) 0.021(3) 0.001(3) 0.001(3) -0.004(3)
C02B 0.023(4) 0.029(4) 0.051(5) 0.001(3) -0.001(3) -0.003(3)
C02C 0.038(4) 0.027(4) 0.035(4) -0.002(3) 0.005(3) 0.009(3)
C02D 0.015(3) 0.025(3) 0.034(4) -0.006(3) 0.000(3) 0.004(2)
C02E 0.020(3) 0.017(3) 0.022(3) 0.002(2) 0.001(2) 0.003(2)
C02F 0.026(3) 0.026(3) 0.026(3) 0.002(3) 0.002(3) 0.008(3)
C02G 0.022(3) 0.033(4) 0.022(3) 0.000(3) 0.001(3) -0.001(3)
C02H 0.019(3) 0.029(4) 0.024(3) 0.002(3) 0.001(2) 0.002(2)
C02I 0.022(3) 0.036(4) 0.029(4) -0.003(3) 0.007(3) 0.000(3)
C02J 0.033(4) 0.022(3) 0.022(3) 0.000(3) -0.006(3) -0.008(3)
C02K 0.049(5) 0.031(4) 0.025(4) -0.002(3) -0.009(3) -0.015(3)
C02L 0.028(3) 0.025(3) 0.025(4) 0.000(3) 0.008(3) -0.006(3)
C02M 0.035(4) 0.019(3) 0.021(3) 0.001(3) 0.004(3) -0.005(3)
C02N 0.039(4) 0.024(4) 0.034(4) 0.003(3) -0.005(3) 0.007(3)
C02O 0.018(3) 0.041(4) 0.032(4) -0.009(3) 0.001(3) -0.003(3)
C02P 0.023(4) 0.029(4) 0.054(5) -0.003(3) -0.001(3) -0.001(3)
C02Q 0.036(4) 0.028(4) 0.028(4) 0.005(3) 0.005(3) 0.004(3)
C02R 0.031(4) 0.025(4) 0.033(4) -0.005(3) -0.003(3) 0.003(3)
C02S 0.021(3) 0.024(3) 0.023(3) -0.002(3) -0.003(3) 0.004(2)
C02T 0.021(3) 0.030(4) 0.025(3) -0.004(3) -0.001(2) 0.006(3)
C02U 0.046(4) 0.028(4) 0.020(3) 0.000(3) -0.002(3) -0.005(3)
C02V 0.035(4) 0.027(4) 0.021(3) -0.001(3) 0.000(3) -0.009(3)
C02W 0.028(3) 0.026(4) 0.032(4) 0.001(3) -0.001(3) -0.002(3)
C02X 0.032(4) 0.023(3) 0.038(4) 0.000(3) 0.000(3) 0.000(3)
C02Y 0.026(3) 0.021(3) 0.023(3) -0.003(2) -0.006(3) -0.001(2)
C02Z 0.060(6) 0.039(5) 0.035(4) -0.011(4) -0.016(4) 0.020(4)
C030 0.022(3) 0.034(4) 0.025(3) 0.003(3) -0.001(3) -0.003(3)
C031 0.022(3) 0.043(5) 0.031(4) 0.001(3) -0.001(3) -0.012(3)
C032 0.021(3) 0.037(4) 0.027(4) 0.002(3) -0.005(3) -0.009(3)
C033 0.028(4) 0.040(4) 0.029(4) 0.000(3) 0.004(3) -0.013(3)
C034 0.026(3) 0.036(4) 0.024(3) -0.002(3) 0.001(3) -0.009(3)
C035 0.065(6) 0.042(5) 0.035(5) 0.014(4) 0.021(4) 0.023(4)
C036 0.028(4) 0.041(4) 0.021(3) 0.002(3) -0.001(3) -0.011(3)
C037 0.020(3) 0.041(4) 0.029(4) 0.006(3) 0.000(3) -0.007(3)
C038 0.045(4) 0.027(4) 0.023(3) 0.002(3) 0.010(3) -0.017(3)
C039 0.067(6) 0.029(4) 0.028(4) -0.001(3) -0.014(4) 0.005(4)
C03A 0.027(3) 0.025(3) 0.022(3) 0.001(3) 0.003(3) 0.006(3)
C03B 0.047(5) 0.061(6) 0.056(6) 0.028(5) 0.012(4) 0.022(5)
C03C 0.042(5) 0.060(6) 0.052(6) -0.030(5) -0.011(4) 0.014(4)
C03D 0.072(6) 0.028(4) 0.027(4) 0.001(3) 0.015(4) 0.006(4)
C03E 0.024(3) 0.043(4) 0.025(4) 0.001(3) -0.006(3) 0.001(3)
F03G 0.043(5) 0.037(5) 0.079(8) 0.014(5) -0.013(5) 0.012(4)
F03H 0.041(5) 0.036(5) 0.082(8) -0.007(5) 0.013(5) 0.013(4)
C03L 0.035(5) 0.100(10) 0.043(5) 0.006(6) -0.002(4) 0.013(5)
C03N 0.053(6) 0.048(6) 0.070(7) -0.019(5) 0.003(5) -0.001(5)
C03O 0.037(5) 0.092(9) 0.052(6) -0.007(6) -0.004(4) 0.027(5)
F03R 0.044(5) 0.116(11) 0.035(5) -0.020(6) 0.003(4) 0.030(6)
F03T 0.040(5) 0.120(11) 0.032(5) 0.020(6) -0.002(4) 0.025(6)
C03U 0.052(6) 0.051(6) 0.076(8) -0.023(5) -0.009(5) 0.004(5)
Cl3 0.202(13) 0.090(7) 0.094(7) -0.049(6) 0.046(8) -0.082(8)
Cl4 0.183(12) 0.081(6) 0.093(6) -0.038(5) -0.040(7) 0.068(7)
F1 0.132(7) 0.044(3) 0.028(3) 0.007(2) -0.008(3) -0.016(4)
F3 0.042(6) 0.089(10) 0.029(5) -0.016(6) 0.002(4) 0.009(6)
F4 0.061(8) 0.033(6) 0.039(6) -0.007(5) -0.021(6) -0.010(5)
F5 0.068(9) 0.068(9) 0.031(6) -0.001(6) -0.028(6) -0.026(7)
F2 0.128(15) 0.038(6) 0.024(6) -0.014(5) -0.010(7) 0.035(8)
F6 0.128(6) 0.047(3) 0.028(3) -0.007(2) 0.006(3) -0.014(4)
F9 0.063(8) 0.037(6) 0.033(6) 0.003(5) 0.020(5) -0.021(6)
F7 0.066(9) 0.062(8) 0.040(6) 0.001(6) 0.025(6) -0.025(7)
F8 0.114(13) 0.040(7) 0.032(6) 0.009(5) 0.006(7) 0.041(8)
F10 0.049(6) 0.082(9) 0.028(5) 0.020(6) -0.002(5) 0.007(6)
F12 0.025(6) 0.056(8) 0.057(8) 0.027(7) 0.020(5) 0.019(5)
F11 0.054(11) 0.037(9) 0.16(3) -0.003(12) 0.064(15) 0.007(8)
F13 0.031(6) 0.061(9) 0.058(8) -0.026(7) -0.025(6) 0.020(6)
F14 0.060(12) 0.052(11) 0.15(3) -0.007(14) -0.070(15) 0.018(9)
F15 0.046(10) 0.059(12) 0.13(2) -0.044(13) -0.038(12) 0.031(9)
C1 0.116(14) 0.131(16) 0.16(2) -0.107(16) -0.064(14) 0.077(13)
C2 0.120(15) 0.120(15) 0.142(18) -0.088(14) 0.050(13) -0.078(13)

_geom_special_details            
;
 All esds (except the esd in the dihedral angle between two l.s. planes)
 are estimated using the full covariance matrix.  The cell esds are taken
 into account individually in the estimation of esds in distances, angles
 and torsion angles; correlations between esds in cell parameters are only
 used when they are defined by crystal symmetry.  An approximate (isotropic)
 treatment of cell esds is used for estimating esds involving l.s. planes.
;
loop_
_geom_bond_atom_site_label_1
_geom_bond_atom_site_label_2
_geom_bond_distance
_geom_bond_site_symmetry_2
_geom_bond_publ_flag
Fe01 P05 2.1945(19) . ?
Fe01 P06 2.2100(18) . ?
Fe01 N00X 1.902(6) . ?
Fe01 C014 2.117(7) . ?
Fe01 C01N 2.110(7) . ?
Fe01 C01R 2.089(7) . ?
Fe01 C020 2.085(7) . ?
Fe01 C02T 2.099(7) . ?
Fe02 P03 2.1943(19) . ?
Fe02 P04 2.2089(19) . ?
Fe02 N018 1.901(6) . ?
Fe02 C01G 2.106(7) . ?
Fe02 C01M 2.094(7) . ?
Fe02 C01Q 2.108(7) . ?
Fe02 C02D 2.085(7) . ?
Fe02 C02F 2.093(7) . ?
P03 C01H 1.819(7) . ?
P03 C02E 1.819(7) . ?
P03 C02H 1.839(7) . ?
P04 C01D 1.817(7) . ?
P04 C01L 1.838(7) . ?
P04 C03A 1.847(7) . ?
P05 C013 1.817(7) . ?
P05 C021 1.837(7) . ?
P05 C023 1.826(7) . ?
P06 C016 1.823(7) . ?
P06 C01O 1.835(7) . ?
P06 C02S 1.851(7) . ?
Cl07 C1 1.728(16) . ?
Cl08 C2 1.719(16) . ?
Cl09 C03N 1.790(13) . ?
Cl0A C03U 1.787(13) . ?
Cl2 C03N 1.711(13) . ?
Cl1 C03U 1.716(14) . ?
F00D C02C 1.332(10) . ?
F00E C02N 1.323(10) . ?
F00F C02Z 1.347(13) . ?
F00G C035 1.344(14) . ?
F00H C035 1.350(12) . ?
F00I C02Z 1.350(12) . ?
Cl00 C1 1.757(19) . ?
F00K C02C 1.358(10) . ?
F00M C02N 1.349(10) . ?
F00N C02Z 1.336(11) . ?
Cl C2 1.779(19) . ?
F00Q C035 1.332(11) . ?
F00R C03L 1.290(14) . ?
F00S C03C 1.301(14) . ?
F00T C03B 1.318(14) . ?
F00U C03O 1.290(14) . ?
C00V H00V 0.9500 . ?
C00V C01F 1.393(10) . ?
C00V C023 1.404(9) . ?
C00W H00W 0.9500 . ?
C00W C011 1.377(10) . ?
C00W C016 1.403(10) . ?
N00X C01V 1.136(9) . ?
F00Y C02C 1.325(11) . ?
C00Z H00Z 0.9500 . ?
C00Z C023 1.405(9) . ?
C00Z C029 1.410(10) . ?
C010 H010 0.9500 . ?
C010 C01C 1.407(10) . ?
C010 C02E 1.399(9) . ?
C011 H011 0.9500 . ?
C011 C037 1.396(11) . ?
F012 C02N 1.349(11) . ?
C013 C01U 1.385(10) . ?
C013 C030 1.380(10) . ?
C014 H014 0.9500 . ?
C014 C01N 1.438(11) . ?
C014 C02T 1.409(10) . ?
C015 H015 0.9500 . ?
C015 C019 1.395(10) . ?
C015 C01D 1.404(10) . ?
C016 C02Y 1.405(10) . ?
C017 H017 0.9500 . ?
C017 C01E 1.387(10) . ?
C017 C01T 1.396(10) . ?
N018 C01I 1.138(9) . ?
C019 H019 0.9500 . ?
C019 C02O 1.391(11) . ?
C01A C02C 1.487(10) . ?
C01A C02J 1.423(10) . ?
C01A C02R 1.402(11) . ?
F01B C03C 1.362(15) . ?
C01C H01C 0.9500 . ?
C01C C01T 1.391(10) . ?
C01D C02L 1.402(10) . ?
C01E H01E 0.9500 . ?
C01E C02E 1.403(10) . ?
C01F H01F 0.9500 . ?
C01F C022 1.392(10) . ?
C01G H01G 0.9500 . ?
C01G C01Q 1.431(11) . ?
C01G C02F 1.402(11) . ?
C01H C024 1.390(10) . ?
C01H C02G 1.375(10) . ?
C01I C02B 1.453(10) . ?
C01J C027 1.404(11) . ?
C01J C02R 1.396(11) . ?
C01J C03C 1.495(12) . ?
C01K C02Q 1.388(11) . ?
C01K C02X 1.397(12) . ?
C01K C03B 1.512(12) . ?
C01L C01S 1.394(10) . ?
C01L C028 1.400(10) . ?
C01M H01M 0.9500 . ?
C01M C01Q 1.425(11) . ?
C01M C02D 1.432(11) . ?
C01N H01N 0.9500 . ?
C01N C020 1.411(11) . ?
C01O C01P 1.411(10) . ?
C01O C02W 1.395(10) . ?
C01P H01P 0.9500 . ?
C01P C02V 1.403(10) . ?
C01Q H01Q 0.9500 . ?
C01R H01R 0.9500 . ?
C01R C020 1.433(11) . ?
C01R C02T 1.438(10) . ?
C01S H01S 0.9500 . ?
C01S C02I 1.384(10) . ?
C01T H01T 0.9500 . ?
C01U H01U 0.9500 . ?
C01U C02U 1.417(10) . ?
C01V C02P 1.460(10) . ?
C01W H01W 0.9500 . ?
C01W C02L 1.411(10) . ?
C01W C02O 1.389(12) . ?
F01X C03B 1.368(15) . ?
F01Y C03C 1.382(14) . ?
C01Z C02M 1.407(10) . ?
C01Z C02N 1.485(10) . ?
C01Z C02Q 1.413(10) . ?
C020 H020 0.9500 . ?
C021 H02A 0.9900 . ?
C021 H02B 0.9900 . ?
C021 C02S 1.540(10) . ?
C022 H022 0.9500 . ?
C022 C029 1.390(11) . ?
C024 H024 0.9500 . ?
C024 C02A 1.408(10) . ?
F025 C03B 1.300(13) . ?
C026 H026 0.9500 . ?
C026 C028 1.397(10) . ?
C026 C036 1.384(11) . ?
C027 C02J 1.394(11) . ?
C027 C03L 1.460(12) . ?
C028 H028 0.9500 . ?
C029 H029 0.9500 . ?
C02A H02H 0.9500 . ?
C02A C02K 1.370(12) . ?
C02B H02I 0.9800 . ?
C02B H02J 0.9800 . ?
C02B H02K 0.9800 . ?
C02D H02L 0.9500 . ?
C02D C02F 1.426(11) . ?
C02F H02M 0.9500 . ?
C02G H02N 0.9500 . ?
C02G C031 1.403(11) . ?
C02H H02O 0.9900 . ?
C02H H02P 0.9900 . ?
C02H C03A 1.535(10) . ?
C02I H02Q 0.9500 . ?
C02I C036 1.365(12) . ?
C02J C039 1.478(11) . ?
C02K H02R 0.9500 . ?
C02K C031 1.389(12) . ?
C02L H02S 0.9500 . ?
C02M C02X 1.404(11) . ?
C02M C03D 1.494(11) . ?
C02O H02X 0.9500 . ?
C02P H02C 0.9800 . ?
C02P H02D 0.9800 . ?
C02P H02E 0.9800 . ?
C02Q C035 1.515(11) . ?
C02R C02Z 1.498(11) . ?
C02S H02F 0.9900 . ?
C02S H02G 0.9900 . ?
C02T H02T 0.9500 . ?
C02U H02U 0.9500 . ?
C02U C038 1.362(12) . ?
C02V H02V 0.9500 . ?
C02V C034 1.383(11) . ?
C02W H02W 0.9500 . ?
C02W C03E 1.381(11) . ?
C02X C03O 1.449(13) . ?
C02Y H02Y 0.9500 . ?
C02Y C032 1.404(10) . ?
C030 H030 0.9500 . ?
C030 C033 1.406(11) . ?
C031 H031 0.9500 . ?
C032 H032 0.9500 . ?
C032 C037 1.377(12) . ?
C033 H033 0.9500 . ?
C033 C038 1.395(12) . ?
C034 H034 0.9500 . ?
C034 C03E 1.366(12) . ?
C036 H036 0.9500 . ?
C037 H037 0.9500 . ?
C038 H038 0.9500 . ?
C039 F1 1.291(11) . ?
C039 F3 1.471(16) . ?
C039 F4 1.245(14) . ?
C039 F5 1.482(16) . ?
C039 F2 1.277(15) . ?
C03A H03A 0.9900 . ?
C03A H03B 0.9900 . ?
C03C F15 1.45(2) . ?
C03D F6 1.280(11) . ?
C03D F9 1.237(14) . ?
C03D F7 1.513(17) . ?
C03D F8 1.277(14) . ?
C03D F10 1.457(16) . ?
C03E H03E 0.9500 . ?
F03G C03L 1.518(19) . ?
F03H C03O 1.517(18) . ?
C03L F03T 1.362(15) . ?
C03L F13 1.561(18) . ?
C03L F14 1.12(2) . ?
C03N H03C 0.9900 . ?
C03N H03D 0.9900 . ?
C03O F03R 1.350(15) . ?
C03O F12 1.563(18) . ?
C03O F11 1.10(2) . ?
C03U H03F 0.9900 . ?
C03U H03G 0.9900 . ?
Cl3 C2 1.81(2) . ?
Cl4 C1 1.82(3) . ?
C1 H1AA 0.9900 . ?
C1 H1AB 0.9900 . ?
C1 H1BC 0.9900 . ?
C1 H1BD 0.9900 . ?
C2 H2AA 0.9900 . ?
C2 H2AB 0.9900 . ?
C2 H2BC 0.9900 . ?
C2 H2BD 0.9900 . ?

loop_
_geom_angle_atom_site_label_1
_geom_angle_atom_site_label_2
_geom_angle_atom_site_label_3
_geom_angle
_geom_angle_site_symmetry_1
_geom_angle_site_symmetry_3
_geom_angle_publ_flag
P05 Fe01 P06 85.77(7) . . ?
N00X Fe01 P05 88.28(18) . . ?
N00X Fe01 P06 91.12(17) . . ?
N00X Fe01 C014 88.0(3) . . ?
N00X Fe01 C01N 100.9(3) . . ?
N00X Fe01 C01R 152.0(3) . . ?
N00X Fe01 C020 139.2(3) . . ?
N00X Fe01 C02T 112.2(3) . . ?
C014 Fe01 P05 144.1(2) . . ?
C014 Fe01 P06 130.0(2) . . ?
C01N Fe01 P05 106.4(2) . . ?
C01N Fe01 P06 163.0(2) . . ?
C01N Fe01 C014 39.8(3) . . ?
C01R Fe01 P05 119.0(2) . . ?
C01R Fe01 P06 96.9(2) . . ?
C01R Fe01 C014 66.3(3) . . ?
C01R Fe01 C01N 67.0(3) . . ?
C01R Fe01 C02T 40.2(3) . . ?
C020 Fe01 P05 95.0(2) . . ?
C020 Fe01 P06 129.7(2) . . ?
C020 Fe01 C014 66.0(3) . . ?
C020 Fe01 C01N 39.3(3) . . ?
C020 Fe01 C01R 40.2(3) . . ?
C020 Fe01 C02T 67.0(3) . . ?
C02T Fe01 P05 159.1(2) . . ?
C02T Fe01 P06 97.5(2) . . ?
C02T Fe01 C014 39.1(3) . . ?
C02T Fe01 C01N 66.8(3) . . ?
P03 Fe02 P04 85.74(7) . . ?
N018 Fe02 P03 88.25(18) . . ?
N018 Fe02 P04 91.23(18) . . ?
N018 Fe02 C01G 88.4(3) . . ?
N018 Fe02 C01M 139.5(3) . . ?
N018 Fe02 C01Q 100.9(3) . . ?
N018 Fe02 C02D 152.1(3) . . ?
N018 Fe02 C02F 112.6(3) . . ?
C01G Fe02 P03 144.0(2) . . ?
C01G Fe02 P04 130.2(2) . . ?
C01G Fe02 C01Q 39.7(3) . . ?
C01M Fe02 P03 94.7(2) . . ?
C01M Fe02 P04 129.3(2) . . ?
C01M Fe02 C01G 66.1(3) . . ?
C01M Fe02 C01Q 39.7(3) . . ?
C01Q Fe02 P03 106.3(2) . . ?
C01Q Fe02 P04 163.0(2) . . ?
C02D Fe02 P03 118.9(2) . . ?
C02D Fe02 P04 96.8(2) . . ?
C02D Fe02 C01G 66.0(3) . . ?
C02D Fe02 C01M 40.1(3) . . ?
C02D Fe02 C01Q 67.0(3) . . ?
C02D Fe02 C02F 39.9(3) . . ?
C02F Fe02 P03 158.8(2) . . ?
C02F Fe02 P04 97.6(2) . . ?
C02F Fe02 C01G 39.0(3) . . ?
C02F Fe02 C01M 67.0(3) . . ?
C02F Fe02 C01Q 66.9(3) . . ?
C01H P03 Fe02 114.5(2) . . ?
C01H P03 C02H 106.8(3) . . ?
C02E P03 Fe02 120.8(2) . . ?
C02E P03 C01H 107.0(3) . . ?
C02E P03 C02H 99.5(3) . . ?
C02H P03 Fe02 106.3(2) . . ?
C01D P04 Fe02 117.1(2) . . ?
C01D P04 C01L 103.1(3) . . ?
C01D P04 C03A 106.1(3) . . ?
C01L P04 Fe02 115.9(2) . . ?
C01L P04 C03A 104.5(3) . . ?
C03A P04 Fe02 109.0(2) . . ?
C013 P05 Fe01 114.4(2) . . ?
C013 P05 C021 106.8(3) . . ?
C013 P05 C023 107.0(3) . . ?
C021 P05 Fe01 106.1(2) . . ?
C023 P05 Fe01 120.7(2) . . ?
C023 P05 C021 100.1(3) . . ?
C016 P06 Fe01 117.0(2) . . ?
C016 P06 C01O 103.3(3) . . ?
C016 P06 C02S 106.1(3) . . ?
C01O P06 Fe01 115.9(2) . . ?
C01O P06 C02S 104.2(3) . . ?
C02S P06 Fe01 109.1(2) . . ?
C01F C00V H00V 119.8 . . ?
C01F C00V C023 120.4(6) . . ?
C023 C00V H00V 119.8 . . ?
C011 C00W H00W 119.4 . . ?
C011 C00W C016 121.2(7) . . ?
C016 C00W H00W 119.4 . . ?
C01V N00X Fe01 176.2(6) . . ?
C023 C00Z H00Z 120.2 . . ?
C023 C00Z C029 119.7(6) . . ?
C029 C00Z H00Z 120.2 . . ?
C01C C010 H010 119.6 . . ?
C02E C010 H010 119.6 . . ?
C02E C010 C01C 120.7(6) . . ?
C00W C011 H011 120.0 . . ?
C00W C011 C037 120.0(7) . . ?
C037 C011 H011 120.0 . . ?
C01U C013 P05 118.8(5) . . ?
C030 C013 P05 121.6(5) . . ?
C030 C013 C01U 119.1(6) . . ?
Fe01 C014 H014 126.5 . . ?
C01N C014 Fe01 69.8(4) . . ?
C01N C014 H014 125.5 . . ?
C02T C014 Fe01 69.8(4) . . ?
C02T C014 H014 125.5 . . ?
C02T C014 C01N 109.0(6) . . ?
C019 C015 H015 119.7 . . ?
C019 C015 C01D 120.6(7) . . ?
C01D C015 H015 119.7 . . ?
C00W C016 P06 119.2(5) . . ?
C00W C016 C02Y 118.2(6) . . ?
C02Y C016 P06 122.5(5) . . ?
C01E C017 H017 119.5 . . ?
C01E C017 C01T 120.9(7) . . ?
C01T C017 H017 119.5 . . ?
C01I N018 Fe02 176.9(6) . . ?
C015 C019 H019 119.8 . . ?
C02O C019 C015 120.4(7) . . ?
C02O C019 H019 119.8 . . ?
C02J C01A C02C 125.9(7) . . ?
C02R C01A C02C 126.7(7) . . ?
C02R C01A C02J 107.4(6) . . ?
C010 C01C H01C 120.3 . . ?
C01T C01C C010 119.4(6) . . ?
C01T C01C H01C 120.3 . . ?
C015 C01D P04 118.7(5) . . ?
C02L C01D P04 122.7(5) . . ?
C02L C01D C015 118.5(6) . . ?
C017 C01E H01E 120.0 . . ?
C017 C01E C02E 120.0(6) . . ?
C02E C01E H01E 120.0 . . ?
C00V C01F H01F 120.1 . . ?
C022 C01F C00V 119.8(6) . . ?
C022 C01F H01F 120.1 . . ?
Fe02 C01G H01G 126.2 . . ?
C01Q C01G Fe02 70.2(4) . . ?
C01Q C01G H01G 125.2 . . ?
C02F C01G Fe02 70.0(4) . . ?
C02F C01G H01G 125.2 . . ?
C02F C01G C01Q 109.6(7) . . ?
C024 C01H P03 119.0(5) . . ?
C02G C01H P03 121.5(5) . . ?
C02G C01H C024 118.8(6) . . ?
N018 C01I C02B 176.0(8) . . ?
C027 C01J C03C 126.6(7) . . ?
C02R C01J C027 108.2(7) . . ?
C02R C01J C03C 125.1(7) . . ?
C02Q C01K C02X 108.3(7) . . ?
C02Q C01K C03B 125.0(8) . . ?
C02X C01K C03B 126.6(8) . . ?
C01S C01L P04 123.3(5) . . ?
C01S C01L C028 118.1(6) . . ?
C028 C01L P04 118.6(5) . . ?
Fe02 C01M H01M 125.4 . . ?
C01Q C01M Fe02 70.7(4) . . ?
C01Q C01M H01M 125.9 . . ?
C01Q C01M C02D 108.3(6) . . ?
C02D C01M Fe02 69.6(4) . . ?
C02D C01M H01M 125.9 . . ?
Fe01 C01N H01N 125.3 . . ?
C014 C01N Fe01 70.4(4) . . ?
C014 C01N H01N 126.5 . . ?
C020 C01N Fe01 69.4(4) . . ?
C020 C01N C014 107.0(7) . . ?
C020 C01N H01N 126.5 . . ?
C01P C01O P06 118.0(5) . . ?
C02W C01O P06 123.5(5) . . ?
C02W C01O C01P 118.5(6) . . ?
C01O C01P H01P 120.4 . . ?
C02V C01P C01O 119.3(7) . . ?
C02V C01P H01P 120.4 . . ?
Fe02 C01Q H01Q 125.2 . . ?
C01G C01Q Fe02 70.1(4) . . ?
C01G C01Q H01Q 126.7 . . ?
C01M C01Q Fe02 69.6(4) . . ?
C01M C01Q C01G 106.6(6) . . ?
C01M C01Q H01Q 126.7 . . ?
Fe01 C01R H01R 125.0 . . ?
C020 C01R Fe01 69.8(4) . . ?
C020 C01R H01R 126.5 . . ?
C020 C01R C02T 107.1(6) . . ?
C02T C01R Fe01 70.3(4) . . ?
C02T C01R H01R 126.5 . . ?
C01L C01S H01S 119.6 . . ?
C02I C01S C01L 120.9(7) . . ?
C02I C01S H01S 119.6 . . ?
C017 C01T H01T 120.1 . . ?
C01C C01T C017 119.8(7) . . ?
C01C C01T H01T 120.1 . . ?
C013 C01U H01U 120.1 . . ?
C013 C01U C02U 119.8(7) . . ?
C02U C01U H01U 120.1 . . ?
N00X C01V C02P 177.0(8) . . ?
C02L C01W H01W 120.2 . . ?
C02O C01W H01W 120.2 . . ?
C02O C01W C02L 119.7(7) . . ?
C02M C01Z C02N 126.6(7) . . ?
C02M C01Z C02Q 106.8(6) . . ?
C02Q C01Z C02N 126.6(7) . . ?
Fe01 C020 H020 124.8 . . ?
C01N C020 Fe01 71.3(4) . . ?
C01N C020 C01R 109.1(6) . . ?
C01N C020 H020 125.4 . . ?
C01R C020 Fe01 70.1(4) . . ?
C01R C020 H020 125.4 . . ?
P05 C021 H02A 110.7 . . ?
P05 C021 H02B 110.7 . . ?
H02A C021 H02B 108.8 . . ?
C02S C021 P05 105.4(4) . . ?
C02S C021 H02A 110.7 . . ?
C02S C021 H02B 110.7 . . ?
C01F C022 H022 119.7 . . ?
C029 C022 C01F 120.7(7) . . ?
C029 C022 H022 119.7 . . ?
C00V C023 P05 119.6(5) . . ?
C00V C023 C00Z 119.5(6) . . ?
C00Z C023 P05 120.4(5) . . ?
C01H C024 H024 119.9 . . ?
C01H C024 C02A 120.2(7) . . ?
C02A C024 H024 119.9 . . ?
C028 C026 H026 120.1 . . ?
C036 C026 H026 120.1 . . ?
C036 C026 C028 119.8(7) . . ?
C01J C027 C03L 125.3(8) . . ?
C02J C027 C01J 108.2(7) . . ?
C02J C027 C03L 126.5(8) . . ?
C01L C028 H028 119.8 . . ?
C026 C028 C01L 120.4(7) . . ?
C026 C028 H028 119.8 . . ?
C00Z C029 H029 120.1 . . ?
C022 C029 C00Z 119.9(7) . . ?
C022 C029 H029 120.1 . . ?
C024 C02A H02H 119.8 . . ?
C02K C02A C024 120.4(7) . . ?
C02K C02A H02H 119.8 . . ?
C01I C02B H02I 109.5 . . ?
C01I C02B H02J 109.5 . . ?
C01I C02B H02K 109.5 . . ?
H02I C02B H02J 109.5 . . ?
H02I C02B H02K 109.5 . . ?
H02J C02B H02K 109.5 . . ?
F00D C02C F00K 102.8(7) . . ?
F00D C02C C01A 113.4(7) . . ?
F00K C02C C01A 112.2(7) . . ?
F00Y C02C F00D 105.3(8) . . ?
F00Y C02C F00K 107.3(8) . . ?
F00Y C02C C01A 114.9(7) . . ?
Fe02 C02D H02L 124.9 . . ?
C01M C02D Fe02 70.3(4) . . ?
C01M C02D H02L 126.1 . . ?
C02F C02D Fe02 70.3(4) . . ?
C02F C02D C01M 107.8(6) . . ?
C02F C02D H02L 126.1 . . ?
C010 C02E P03 119.5(5) . . ?
C010 C02E C01E 119.1(6) . . ?
C01E C02E P03 120.8(5) . . ?
Fe02 C02F H02M 124.7 . . ?
C01G C02F Fe02 71.0(4) . . ?
C01G C02F C02D 107.7(6) . . ?
C01G C02F H02M 126.2 . . ?
C02D C02F Fe02 69.8(4) . . ?
C02D C02F H02M 126.2 . . ?
C01H C02G H02N 119.3 . . ?
C01H C02G C031 121.3(7) . . ?
C031 C02G H02N 119.3 . . ?
P03 C02H H02O 110.7 . . ?
P03 C02H H02P 110.7 . . ?
H02O C02H H02P 108.8 . . ?
C03A C02H P03 105.0(4) . . ?
C03A C02H H02O 110.7 . . ?
C03A C02H H02P 110.7 . . ?
C01S C02I H02Q 119.8 . . ?
C036 C02I C01S 120.5(7) . . ?
C036 C02I H02Q 119.8 . . ?
C01A C02J C039 124.9(7) . . ?
C027 C02J C01A 107.8(6) . . ?
C027 C02J C039 127.0(7) . . ?
C02A C02K H02R 120.0 . . ?
C02A C02K C031 120.0(7) . . ?
C031 C02K H02R 120.0 . . ?
C01D C02L C01W 120.7(7) . . ?
C01D C02L H02S 119.6 . . ?
C01W C02L H02S 119.6 . . ?
C01Z C02M C03D 125.1(7) . . ?
C02X C02M C01Z 108.3(6) . . ?
C02X C02M C03D 126.4(7) . . ?
F00E C02N F00M 103.7(7) . . ?
F00E C02N F012 103.6(8) . . ?
F00E C02N C01Z 114.2(7) . . ?
F00M C02N C01Z 112.0(7) . . ?
F012 C02N F00M 107.6(8) . . ?
F012 C02N C01Z 114.8(7) . . ?
C019 C02O H02X 120.0 . . ?
C01W C02O C019 120.0(7) . . ?
C01W C02O H02X 120.0 . . ?
C01V C02P H02C 109.5 . . ?
C01V C02P H02D 109.5 . . ?
C01V C02P H02E 109.5 . . ?
H02C C02P H02D 109.5 . . ?
H02C C02P H02E 109.5 . . ?
H02D C02P H02E 109.5 . . ?
C01K C02Q C01Z 108.6(7) . . ?
C01K C02Q C035 126.6(7) . . ?
C01Z C02Q C035 124.5(7) . . ?
C01A C02R C02Z 125.1(7) . . ?
C01J C02R C01A 108.3(7) . . ?
C01J C02R C02Z 126.3(7) . . ?
P06 C02S H02F 110.2 . . ?
P06 C02S H02G 110.2 . . ?
C021 C02S P06 107.6(5) . . ?
C021 C02S H02F 110.2 . . ?
C021 C02S H02G 110.2 . . ?
H02F C02S H02G 108.5 . . ?
Fe01 C02T H02T 124.8 . . ?
C014 C02T Fe01 71.2(4) . . ?
C014 C02T C01R 107.8(6) . . ?
C014 C02T H02T 126.1 . . ?
C01R C02T Fe01 69.5(4) . . ?
C01R C02T H02T 126.1 . . ?
C01U C02U H02U 119.7 . . ?
C038 C02U C01U 120.7(7) . . ?
C038 C02U H02U 119.7 . . ?
C01P C02V H02V 119.8 . . ?
C034 C02V C01P 120.4(7) . . ?
C034 C02V H02V 119.8 . . ?
C01O C02W H02W 119.5 . . ?
C03E C02W C01O 121.0(7) . . ?
C03E C02W H02W 119.5 . . ?
C01K C02X C02M 107.9(7) . . ?
C01K C02X C03O 125.4(8) . . ?
C02M C02X C03O 126.7(8) . . ?
C016 C02Y H02Y 119.7 . . ?
C032 C02Y C016 120.5(7) . . ?
C032 C02Y H02Y 119.7 . . ?
F00F C02Z F00I 105.9(7) . . ?
F00F C02Z C02R 113.2(8) . . ?
F00I C02Z C02R 113.4(8) . . ?
F00N C02Z F00F 103.5(9) . . ?
F00N C02Z F00I 106.6(8) . . ?
F00N C02Z C02R 113.4(7) . . ?
C013 C030 H030 119.3 . . ?
C013 C030 C033 121.4(7) . . ?
C033 C030 H030 119.3 . . ?
C02G C031 H031 120.3 . . ?
C02K C031 C02G 119.4(7) . . ?
C02K C031 H031 120.3 . . ?
C02Y C032 H032 120.1 . . ?
C037 C032 C02Y 119.8(7) . . ?
C037 C032 H032 120.1 . . ?
C030 C033 H033 120.6 . . ?
C038 C033 C030 118.9(7) . . ?
C038 C033 H033 120.6 . . ?
C02V C034 H034 119.9 . . ?
C03E C034 C02V 120.2(7) . . ?
C03E C034 H034 119.9 . . ?
F00G C035 F00H 105.9(7) . . ?
F00G C035 C02Q 113.3(8) . . ?
F00H C035 C02Q 113.0(9) . . ?
F00Q C035 F00G 104.1(9) . . ?
F00Q C035 F00H 107.3(9) . . ?
F00Q C035 C02Q 112.6(7) . . ?
C026 C036 H036 119.9 . . ?
C02I C036 C026 120.2(7) . . ?
C02I C036 H036 119.9 . . ?
C011 C037 H037 119.8 . . ?
C032 C037 C011 120.3(7) . . ?
C032 C037 H037 119.8 . . ?
C02U C038 C033 120.2(7) . . ?
C02U C038 H038 119.9 . . ?
C033 C038 H038 119.9 . . ?
C02J C039 F5 105.6(9) . . ?
F1 C039 C02J 115.1(7) . . ?
F1 C039 F3 85.4(10) . . ?
F1 C039 F5 94.9(9) . . ?
F3 C039 C02J 110.8(8) . . ?
F4 C039 C02J 123.3(10) . . ?
F4 C039 F1 111.5(9) . . ?
F4 C039 F3 103.1(11) . . ?
F2 C039 C02J 114.1(8) . . ?
F2 C039 F1 123.3(11) . . ?
F2 C039 F5 97.6(13) . . ?
P04 C03A H03A 110.0 . . ?
P04 C03A H03B 110.0 . . ?
C02H C03A P04 108.3(5) . . ?
C02H C03A H03A 110.0 . . ?
C02H C03A H03B 110.0 . . ?
H03A C03A H03B 108.4 . . ?
F00T C03B C01K 113.9(10) . . ?
F00T C03B F01X 105.2(9) . . ?
F01X C03B C01K 112.4(8) . . ?
F025 C03B F00T 108.1(11) . . ?
F025 C03B C01K 112.2(8) . . ?
F025 C03B F01X 104.4(12) . . ?
F00S C03C F01B 115.7(10) . . ?
F00S C03C C01J 115.8(10) . . ?
F00S C03C F01Y 104.7(8) . . ?
F00S C03C F15 85.5(11) . . ?
F01B C03C C01J 111.2(8) . . ?
F01B C03C F01Y 95.3(11) . . ?
F01Y C03C C01J 112.0(8) . . ?
F01Y C03C F15 126.7(16) . . ?
F15 C03C C01J 109.2(13) . . ?
C02M C03D F7 104.4(9) . . ?
F6 C03D C02M 114.9(7) . . ?
F6 C03D F7 95.8(9) . . ?
F6 C03D F10 85.0(10) . . ?
F9 C03D C02M 121.9(10) . . ?
F9 C03D F6 113.1(9) . . ?
F9 C03D F10 104.2(11) . . ?
F8 C03D C02M 113.4(9) . . ?
F8 C03D F6 123.5(11) . . ?
F8 C03D F7 98.9(13) . . ?
F10 C03D C02M 110.5(8) . . ?
C02W C03E H03E 119.7 . . ?
C034 C03E C02W 120.5(7) . . ?
C034 C03E H03E 119.7 . . ?
F00R C03L C027 117.8(11) . . ?
F00R C03L F03G 98.7(9) . . ?
F00R C03L F03T 120.1(11) . . ?
F00R C03L F13 79.9(10) . . ?
C027 C03L F03G 107.6(9) . . ?
C027 C03L F13 103.9(10) . . ?
F03T C03L C027 112.3(9) . . ?
F03T C03L F03G 95.4(12) . . ?
F14 C03L F00R 106.0(17) . . ?
F14 C03L C027 130.4(15) . . ?
F14 C03L F13 105.7(18) . . ?
Cl09 C03N H03C 109.1 . . ?
Cl09 C03N H03D 109.1 . . ?
Cl2 C03N Cl09 112.7(7) . . ?
Cl2 C03N H03C 109.1 . . ?
Cl2 C03N H03D 109.1 . . ?
H03C C03N H03D 107.8 . . ?
F00U C03O C02X 118.2(10) . . ?
F00U C03O F03H 98.6(9) . . ?
F00U C03O F03R 119.0(11) . . ?
F00U C03O F12 78.4(10) . . ?
C02X C03O F03H 108.1(10) . . ?
C02X C03O F12 104.7(9) . . ?
F03R C03O C02X 112.7(9) . . ?
F03R C03O F03H 95.4(12) . . ?
F11 C03O F00U 104.1(16) . . ?
F11 C03O C02X 132.0(15) . . ?
F11 C03O F12 105.2(18) . . ?
Cl0A C03U H03F 109.2 . . ?
Cl0A C03U H03G 109.2 . . ?
Cl1 C03U Cl0A 112.0(7) . . ?
Cl1 C03U H03F 109.2 . . ?
Cl1 C03U H03G 109.2 . . ?
H03F C03U H03G 107.9 . . ?
Cl07 C1 Cl00 106.7(9) . . ?
Cl07 C1 Cl4 115.4(10) . . ?
Cl07 C1 H1AA 110.4 . . ?
Cl07 C1 H1AB 110.4 . . ?
Cl07 C1 H1BC 108.4 . . ?
Cl07 C1 H1BD 108.4 . . ?
Cl00 C1 H1AA 110.4 . . ?
Cl00 C1 H1AB 110.4 . . ?
Cl4 C1 H1BC 108.4 . . ?
Cl4 C1 H1BD 108.4 . . ?
H1AA C1 H1AB 108.6 . . ?
H1BC C1 H1BD 107.5 . . ?
Cl08 C2 Cl 105.9(8) . . ?
Cl08 C2 Cl3 116.9(9) . . ?
Cl08 C2 H2AA 110.5 . . ?
Cl08 C2 H2AB 110.5 . . ?
Cl08 C2 H2BC 108.1 . . ?
Cl08 C2 H2BD 108.1 . . ?
Cl C2 H2AA 110.6 . . ?
Cl C2 H2AB 110.5 . . ?
Cl3 C2 H2BC 108.1 . . ?
Cl3 C2 H2BD 108.1 . . ?
H2AA C2 H2AB 108.7 . . ?
H2BC C2 H2BD 107.3 . . ?

loop_
_geom_torsion_atom_site_label_1
_geom_torsion_atom_site_label_2
_geom_torsion_atom_site_label_3
_geom_torsion_atom_site_label_4
_geom_torsion
_geom_torsion_site_symmetry_1
_geom_torsion_site_symmetry_2
_geom_torsion_site_symmetry_3
_geom_torsion_site_symmetry_4
_geom_torsion_publ_flag
Fe01 P05 C013 C01U -70.1(6) . . . . ?
Fe01 P05 C013 C030 101.0(6) . . . . ?
Fe01 P05 C021 C02S 52.6(5) . . . . ?
Fe01 P05 C023 C00V -12.2(6) . . . . ?
Fe01 P05 C023 C00Z 176.5(4) . . . . ?
Fe01 P06 C016 C00W -87.8(5) . . . . ?
Fe01 P06 C016 C02Y 87.0(6) . . . . ?
Fe01 P06 C01O C01P 32.0(6) . . . . ?
Fe01 P06 C01O C02W -149.5(5) . . . . ?
Fe01 P06 C02S C021 29.4(5) . . . . ?
Fe01 C014 C01N C020 60.0(5) . . . . ?
Fe01 C014 C02T C01R -60.1(5) . . . . ?
Fe01 C01N C020 C01R 60.1(5) . . . . ?
Fe01 C01R C020 C01N -60.9(5) . . . . ?
Fe01 C01R C02T C014 61.2(5) . . . . ?
Fe02 P03 C01H C024 69.5(6) . . . . ?
Fe02 P03 C01H C02G -100.7(6) . . . . ?
Fe02 P03 C02E C010 11.5(6) . . . . ?
Fe02 P03 C02E C01E -176.5(5) . . . . ?
Fe02 P03 C02H C03A -52.1(5) . . . . ?
Fe02 P04 C01D C015 87.8(5) . . . . ?
Fe02 P04 C01D C02L -88.2(6) . . . . ?
Fe02 P04 C01L C01S 149.1(5) . . . . ?
Fe02 P04 C01L C028 -31.6(6) . . . . ?
Fe02 P04 C03A C02H -29.4(5) . . . . ?
Fe02 C01G C01Q C01M -60.4(4) . . . . ?
Fe02 C01G C02F C02D 60.4(5) . . . . ?
Fe02 C01M C01Q C01G 60.6(5) . . . . ?
Fe02 C01M C02D C02F -60.6(5) . . . . ?
Fe02 C02D C02F C01G -61.2(5) . . . . ?
P03 C01H C024 C02A -170.2(5) . . . . ?
P03 C01H C02G C031 170.2(6) . . . . ?
P03 C02H C03A P04 50.4(5) . . . . ?
P04 C01D C02L C01W 175.9(5) . . . . ?
P04 C01L C01S C02I -178.3(5) . . . . ?
P04 C01L C028 C026 179.5(5) . . . . ?
P05 C013 C01U C02U 169.7(5) . . . . ?
P05 C013 C030 C033 -170.5(6) . . . . ?
P05 C021 C02S P06 -50.7(5) . . . . ?
P06 C016 C02Y C032 -177.4(5) . . . . ?
P06 C01O C01P C02V 179.1(5) . . . . ?
P06 C01O C02W C03E 178.6(6) . . . . ?
C00V C01F C022 C029 2.4(11) . . . . ?
C00W C011 C037 C032 -0.3(11) . . . . ?
C00W C016 C02Y C032 -2.6(10) . . . . ?
C010 C01C C01T C017 -1.2(11) . . . . ?
C011 C00W C016 P06 176.6(5) . . . . ?
C011 C00W C016 C02Y 1.6(10) . . . . ?
C013 P05 C021 C02S 175.0(4) . . . . ?
C013 P05 C023 C00V -145.2(5) . . . . ?
C013 P05 C023 C00Z 43.4(6) . . . . ?
C013 C01U C02U C038 1.6(11) . . . . ?
C013 C030 C033 C038 0.6(12) . . . . ?
C014 C01N C020 Fe01 -60.7(5) . . . . ?
C014 C01N C020 C01R -0.6(8) . . . . ?
C015 C019 C02O C01W 0.7(11) . . . . ?
C015 C01D C02L C01W -0.1(10) . . . . ?
C016 P06 C01O C01P -97.3(6) . . . . ?
C016 P06 C01O C02W 81.2(6) . . . . ?
C016 P06 C02S C021 156.3(4) . . . . ?
C016 C00W C011 C037 -0.2(10) . . . . ?
C016 C02Y C032 C037 2.2(10) . . . . ?
C017 C01E C02E P03 -172.8(6) . . . . ?
C017 C01E C02E C010 -0.8(11) . . . . ?
C019 C015 C01D P04 -176.9(5) . . . . ?
C019 C015 C01D C02L -0.8(10) . . . . ?
C01A C02J C039 F1 117.7(10) . . . . ?
C01A C02J C039 F3 22.8(12) . . . . ?
C01A C02J C039 F4 -99.9(14) . . . . ?
C01A C02J C039 F5 -139.2(10) . . . . ?
C01A C02J C039 F2 -33.2(16) . . . . ?
C01A C02R C02Z F00F -44.4(12) . . . . ?
C01A C02R C02Z F00I 76.3(12) . . . . ?
C01A C02R C02Z F00N -162.0(9) . . . . ?
C01C C010 C02E P03 171.3(5) . . . . ?
C01C C010 C02E C01E -0.9(10) . . . . ?
C01D P04 C01L C01S -81.7(6) . . . . ?
C01D P04 C01L C028 97.7(5) . . . . ?
C01D P04 C03A C02H -156.4(5) . . . . ?
C01D C015 C019 C02O 0.5(10) . . . . ?
C01E C017 C01T C01C -0.4(11) . . . . ?
C01F C00V C023 P05 -170.7(5) . . . . ?
C01F C00V C023 C00Z 0.7(10) . . . . ?
C01F C022 C029 C00Z -1.4(11) . . . . ?
C01H P03 C02E C010 145.0(5) . . . . ?
C01H P03 C02E C01E -43.0(7) . . . . ?
C01H P03 C02H C03A -174.8(4) . . . . ?
C01H C024 C02A C02K 0.3(11) . . . . ?
C01H C02G C031 C02K -0.8(12) . . . . ?
C01J C027 C02J C01A -0.8(9) . . . . ?
C01J C027 C02J C039 173.2(8) . . . . ?
C01J C027 C03L F00R 69.5(15) . . . . ?
C01J C027 C03L F03G -40.8(13) . . . . ?
C01J C027 C03L F03T -144.5(12) . . . . ?
C01J C027 C03L F13 155.3(10) . . . . ?
C01J C027 C03L F14 -79(3) . . . . ?
C01J C02R C02Z F00F 128.9(9) . . . . ?
C01J C02R C02Z F00I -110.4(10) . . . . ?
C01J C02R C02Z F00N 11.3(15) . . . . ?
C01K C02Q C035 F00G -128.9(9) . . . . ?
C01K C02Q C035 F00H 110.7(10) . . . . ?
C01K C02Q C035 F00Q -11.1(16) . . . . ?
C01K C02X C03O F00U -70.7(15) . . . . ?
C01K C02X C03O F03H 40.0(13) . . . . ?
C01K C02X C03O F03R 144.2(12) . . . . ?
C01K C02X C03O F12 -155.2(10) . . . . ?
C01K C02X C03O F11 78(3) . . . . ?
C01L P04 C01D C015 -40.7(6) . . . . ?
C01L P04 C01D C02L 143.3(6) . . . . ?
C01L P04 C03A C02H 95.1(5) . . . . ?
C01L C01S C02I C036 -2.5(11) . . . . ?
C01M C02D C02F Fe02 60.6(5) . . . . ?
C01M C02D C02F C01G -0.6(8) . . . . ?
C01N C014 C02T Fe01 59.0(5) . . . . ?
C01N C014 C02T C01R -1.1(8) . . . . ?
C01O P06 C016 C00W 40.9(6) . . . . ?
C01O P06 C016 C02Y -144.4(6) . . . . ?
C01O P06 C02S C021 -95.0(5) . . . . ?
C01O C01P C02V C034 1.5(11) . . . . ?
C01O C02W C03E C034 3.4(12) . . . . ?
C01P C01O C02W C03E -2.9(11) . . . . ?
C01P C02V C034 C03E -1.0(11) . . . . ?
C01Q C01G C02F Fe02 -59.2(5) . . . . ?
C01Q C01G C02F C02D 1.2(8) . . . . ?
C01Q C01M C02D Fe02 60.4(5) . . . . ?
C01Q C01M C02D C02F -0.2(7) . . . . ?
C01S C01L C028 C026 -1.1(10) . . . . ?
C01S C02I C036 C026 1.3(11) . . . . ?
C01T C017 C01E C02E 1.4(11) . . . . ?
C01U C013 C030 C033 0.6(11) . . . . ?
C01U C02U C038 C033 -0.3(12) . . . . ?
C01Z C02M C02X C01K 1.8(9) . . . . ?
C01Z C02M C02X C03O 179.5(9) . . . . ?
C01Z C02M C03D F6 -117.2(10) . . . . ?
C01Z C02M C03D F9 99.8(14) . . . . ?
C01Z C02M C03D F7 139.3(9) . . . . ?
C01Z C02M C03D F8 32.7(16) . . . . ?
C01Z C02M C03D F10 -23.1(12) . . . . ?
C01Z C02Q C035 F00G 44.6(12) . . . . ?
C01Z C02Q C035 F00H -75.8(12) . . . . ?
C01Z C02Q C035 F00Q 162.4(9) . . . . ?
C020 C01R C02T Fe01 -60.4(5) . . . . ?
C020 C01R C02T C014 0.8(7) . . . . ?
C021 P05 C013 C01U 172.8(5) . . . . ?
C021 P05 C013 C030 -16.0(7) . . . . ?
C021 P05 C023 C00V 103.5(6) . . . . ?
C021 P05 C023 C00Z -67.8(6) . . . . ?
C023 P05 C013 C01U 66.3(6) . . . . ?
C023 P05 C013 C030 -122.6(6) . . . . ?
C023 P05 C021 C02S -73.6(5) . . . . ?
C023 C00V C01F C022 -2.0(10) . . . . ?
C023 C00Z C029 C022 0.1(10) . . . . ?
C024 C01H C02G C031 -0.1(11) . . . . ?
C024 C02A C02K C031 -1.1(12) . . . . ?
C027 C01J C02R C01A 1.0(9) . . . . ?
C027 C01J C02R C02Z -173.3(9) . . . . ?
C027 C01J C03C F00S 105.8(10) . . . . ?
C027 C01J C03C F01B -28.9(16) . . . . ?
C027 C01J C03C F01Y -134.2(9) . . . . ?
C027 C01J C03C F15 11.4(18) . . . . ?
C027 C02J C039 F1 -55.3(13) . . . . ?
C027 C02J C039 F3 -150.1(10) . . . . ?
C027 C02J C039 F4 87.1(14) . . . . ?
C027 C02J C039 F5 47.9(12) . . . . ?
C027 C02J C039 F2 153.9(13) . . . . ?
C028 C01L C01S C02I 2.3(10) . . . . ?
C028 C026 C036 C02I -0.2(11) . . . . ?
C029 C00Z C023 P05 171.6(5) . . . . ?
C029 C00Z C023 C00V 0.2(10) . . . . ?
C02A C02K C031 C02G 1.4(12) . . . . ?
C02C C01A C02J C027 -176.2(7) . . . . ?
C02C C01A C02J C039 9.7(12) . . . . ?
C02C C01A C02R C01J 176.2(8) . . . . ?
C02C C01A C02R C02Z -9.5(13) . . . . ?
C02D C01M C01Q Fe02 -59.8(5) . . . . ?
C02D C01M C01Q C01G 0.9(7) . . . . ?
C02E P03 C01H C024 -67.2(6) . . . . ?
C02E P03 C01H C02G 122.5(6) . . . . ?
C02E P03 C02H C03A 74.1(5) . . . . ?
C02E C010 C01C C01T 1.9(10) . . . . ?
C02F C01G C01Q Fe02 59.1(5) . . . . ?
C02F C01G C01Q C01M -1.3(8) . . . . ?
C02G C01H C024 C02A 0.4(10) . . . . ?
C02H P03 C01H C024 -173.1(5) . . . . ?
C02H P03 C01H C02G 16.7(7) . . . . ?
C02H P03 C02E C010 -104.1(6) . . . . ?
C02H P03 C02E C01E 67.9(6) . . . . ?
C02J C01A C02C F00D 167.7(7) . . . . ?
C02J C01A C02C F00K 51.8(11) . . . . ?
C02J C01A C02C F00Y -71.1(11) . . . . ?
C02J C01A C02R C01J -1.4(9) . . . . ?
C02J C01A C02R C02Z 172.9(8) . . . . ?
C02J C027 C03L F00R -111.7(11) . . . . ?
C02J C027 C03L F03G 138.0(9) . . . . ?
C02J C027 C03L F03T 34.3(17) . . . . ?
C02J C027 C03L F13 -25.9(14) . . . . ?
C02J C027 C03L F14 99(3) . . . . ?
C02L C01W C02O C019 -1.6(11) . . . . ?
C02M C01Z C02N F00E -169.0(7) . . . . ?
C02M C01Z C02N F00M -51.5(11) . . . . ?
C02M C01Z C02N F012 71.6(11) . . . . ?
C02M C01Z C02Q C01K 1.9(9) . . . . ?
C02M C01Z C02Q C035 -172.6(8) . . . . ?
C02M C02X C03O F00U 111.9(11) . . . . ?
C02M C02X C03O F03H -137.4(9) . . . . ?
C02M C02X C03O F03R -33.2(18) . . . . ?
C02M C02X C03O F12 27.4(14) . . . . ?
C02M C02X C03O F11 -100(3) . . . . ?
C02N C01Z C02M C02X 175.9(7) . . . . ?
C02N C01Z C02M C03D -9.5(12) . . . . ?
C02N C01Z C02Q C01K -176.3(7) . . . . ?
C02N C01Z C02Q C035 9.2(13) . . . . ?
C02O C01W C02L C01D 1.3(11) . . . . ?
C02Q C01K C02X C02M -0.6(9) . . . . ?
C02Q C01K C02X C03O -178.4(9) . . . . ?
C02Q C01K C03B F00T 77.6(13) . . . . ?
C02Q C01K C03B F01X -41.9(14) . . . . ?
C02Q C01K C03B F025 -159.2(12) . . . . ?
C02Q C01Z C02M C02X -2.3(8) . . . . ?
C02Q C01Z C02M C03D 172.2(8) . . . . ?
C02Q C01Z C02N F00E 8.9(11) . . . . ?
C02Q C01Z C02N F00M 126.3(9) . . . . ?
C02Q C01Z C02N F012 -110.5(10) . . . . ?
C02R C01A C02C F00D -9.5(12) . . . . ?
C02R C01A C02C F00K -125.4(9) . . . . ?
C02R C01A C02C F00Y 111.7(11) . . . . ?
C02R C01A C02J C027 1.4(8) . . . . ?
C02R C01A C02J C039 -172.7(8) . . . . ?
C02R C01J C027 C02J -0.1(9) . . . . ?
C02R C01J C027 C03L 178.9(9) . . . . ?
C02R C01J C03C F00S -76.7(13) . . . . ?
C02R C01J C03C F01B 148.6(11) . . . . ?
C02R C01J C03C F01Y 43.3(13) . . . . ?
C02R C01J C03C F15 -171.1(14) . . . . ?
C02S P06 C016 C00W 150.2(5) . . . . ?
C02S P06 C016 C02Y -35.0(6) . . . . ?
C02S P06 C01O C01P 152.0(5) . . . . ?
C02S P06 C01O C02W -29.5(7) . . . . ?
C02T C014 C01N Fe01 -59.0(5) . . . . ?
C02T C014 C01N C020 1.1(8) . . . . ?
C02T C01R C020 Fe01 60.7(4) . . . . ?
C02T C01R C020 C01N -0.1(8) . . . . ?
C02V C034 C03E C02W -1.4(12) . . . . ?
C02W C01O C01P C02V 0.5(10) . . . . ?
C02X C01K C02Q C01Z -0.8(9) . . . . ?
C02X C01K C02Q C035 173.6(9) . . . . ?
C02X C01K C03B F00T -107.0(10) . . . . ?
C02X C01K C03B F01X 133.5(10) . . . . ?
C02X C01K C03B F025 16.2(17) . . . . ?
C02X C02M C03D F6 56.4(13) . . . . ?
C02X C02M C03D F9 -86.7(14) . . . . ?
C02X C02M C03D F7 -47.2(12) . . . . ?
C02X C02M C03D F8 -153.8(12) . . . . ?
C02X C02M C03D F10 150.4(9) . . . . ?
C02Y C032 C037 C011 -0.7(11) . . . . ?
C030 C013 C01U C02U -1.7(10) . . . . ?
C030 C033 C038 C02U -0.7(12) . . . . ?
C036 C026 C028 C01L 0.1(11) . . . . ?
C03A P04 C01D C015 -150.3(5) . . . . ?
C03A P04 C01D C02L 33.7(7) . . . . ?
C03A P04 C01L C01S 29.1(6) . . . . ?
C03A P04 C01L C028 -151.5(5) . . . . ?
C03B C01K C02Q C01Z 175.3(9) . . . . ?
C03B C01K C02Q C035 -10.3(15) . . . . ?
C03B C01K C02X C02M -176.6(9) . . . . ?
C03B C01K C02X C03O 5.6(15) . . . . ?
C03C C01J C027 C02J 177.8(9) . . . . ?
C03C C01J C027 C03L -3.2(15) . . . . ?
C03C C01J C02R C01A -176.9(9) . . . . ?
C03C C01J C02R C02Z 8.8(15) . . . . ?
C03D C02M C02X C01K -172.6(8) . . . . ?
C03D C02M C02X C03O 5.1(14) . . . . ?
C03L C027 C02J C01A -179.8(9) . . . . ?
C03L C027 C02J C039 -5.8(14) . . . . ?

_shelx_res_file                  
;
TITL mo_mm_rs_rsfcdppe_0m_a.res in Pc
    mo_mm_rs_rsfcdppe_0m.res
    created by SHELXL-2019/1 at 14:51:44 on 02-Apr-2025
REM Old TITL mo_MM_RS_RSFcDPPE_0m in P2(1)/c
REM SHELXT solution in Pc: R1 0.145, Rweak 0.018, Alpha 0.006
REM <I/s> 0.199 for 358 systematic absences, Orientation as input
REM Flack x = 0.102 ( 0.006 ) from 7483 Parsons' quotients
REM Formula found by SHELXT: C101 N11 F20 Cl8 Fe2
CELL 0.71073 15.931 15.9306 18.5289 90 89.979 90
ZERR 4 0.0009 0.0011 0.0013 0 0.003 0
LATT -1
SYMM +X,-Y,0.5+Z
SFAC C H Cl F Fe N P
UNIT 180 144 16 60 4 4 8

L.S. 8 0 0
PLAN  15
SIZE 0.1 0.1 0.1
TEMP -173.15
CONF
list 4
MORE -1
BOND $H
fmap 2 53
acta
TWIN -1 0 0 0 -1 0 0 0 -1 2
OMIT -2 1 0
OMIT 0 0 -4
OMIT 0 0 -2
OMIT 0 0 2
REM <olex2.extras>
REM <HklSrc "%.\\mo_MM_RS_RSFcDPPE_0m.hkl">
REM </olex2.extras>

WGHT    0.200000
BASF   0.03411
FVAR       0.30891
FE01  5    0.320792    0.134092    0.680542    11.00000    0.01725    0.01781 =
         0.01883    0.00038   -0.00125    0.00073
FE02  5    0.820827    0.634171    0.429868    11.00000    0.01748    0.01869 =
         0.01859   -0.00019    0.00161    0.00074
P03   7    0.880553    0.537314    0.496578    11.00000    0.01622    0.02122 =
         0.02007    0.00084    0.00110    0.00041
P04   7    0.863609    0.559042    0.336650    11.00000    0.01799    0.01946 =
         0.01790   -0.00018    0.00222   -0.00026
P05   7    0.380570    0.037201    0.613839    11.00000    0.01542    0.02188 =
         0.01937   -0.00062   -0.00069    0.00046
P06   7    0.363721    0.059138    0.773861    11.00000    0.01908    0.01856 =
         0.01850    0.00072   -0.00152    0.00014
CL07  3    0.742111    0.211083    0.348276    11.00000    0.10129    0.04257 =
         0.06763   -0.00481   -0.00564    0.00375
CL08  3    0.241984    0.288981    0.262362    11.00000    0.10440    0.04448 =
         0.06670   -0.00515    0.00373   -0.00585
CL09  3    0.487865    0.355172    0.064878    11.00000    0.06176    0.11704 =
         0.08055   -0.06088    0.01989   -0.03296
CL0A  3   -0.012169    0.145125    0.545461    11.00000    0.06176    0.11599 =
         0.08185   -0.06145   -0.02105    0.03426
CL2   3    0.469127    0.254455    0.195143    11.00000    0.15219    0.05970 =
         0.13884   -0.00642   -0.06142    0.01684
CL1   3   -0.030597    0.245780    0.415728    11.00000    0.15117    0.06257 =
         0.13935   -0.00196    0.05868   -0.01437
F00D  4    0.678241    1.116697    0.641207    11.00000    0.03765    0.03836 =
         0.05726   -0.01121   -0.01368    0.01565
F00E  4    0.178041    0.616548    0.469006    11.00000    0.03620    0.04124 =
         0.05519    0.01246    0.01522    0.01639
F00F  4    0.672662    0.974120    0.580013    11.00000    0.04546    0.03322 =
         0.07399   -0.00572   -0.02896    0.00030
F00G  4    0.172479    0.474501    0.530850    11.00000    0.04609    0.03752 =
         0.07289    0.00486    0.02981    0.00268
F00H  4    0.248293    0.560978    0.591535    11.00000    0.07292    0.06690 =
         0.04504   -0.01630    0.01158    0.02038
F00I  4    0.748141    1.060669    0.518884    11.00000    0.07256    0.07136 =
         0.04332    0.01626   -0.01319    0.01957
PART 1
CL00  3    0.643533    0.160042    0.231458    10.50000    0.05945    0.11125 =
         0.09868   -0.05016   -0.02747    0.02030

PART 0
F00K  4    0.748281    1.176707    0.722234    11.00000    0.05763    0.04363 =
         0.09168   -0.04275   -0.03313    0.02361

F00M  4    0.248685    0.676668    0.388336    11.00000    0.06341    0.04178 =
         0.09345    0.04249    0.03906    0.02843
F00N  4    0.770857    0.927555    0.515203    11.00000    0.09990    0.09382 =
         0.06281   -0.05128   -0.04658    0.05016
PART 1
CL    3    0.143266    0.339204    0.379237    10.50000    0.06046    0.11130 =
         0.08867   -0.04615    0.03123   -0.02261

PART 0
F00Q  4    0.271011    0.427352    0.595202    11.00000    0.10115    0.08890 =
         0.06682    0.05393    0.04776    0.05513

F00R  4    1.066918    0.967012    0.702235    11.00000    0.02288    0.06438 =
         0.15753   -0.03251    0.01268   -0.00308
F00S  4    0.898531    0.831241    0.561346    11.00000    0.12845    0.04783 =
         0.06384   -0.03256   -0.01974    0.01576
F00T  4    0.398162    0.331013    0.549335    11.00000    0.13069    0.04502 =
         0.06315    0.03530    0.02135    0.01240
F00U  4    0.566776    0.466301    0.407442    11.00000    0.02597    0.06335 =
         0.15187    0.02743   -0.00920   -0.00393
C00V  1    0.248537   -0.077956    0.625340    11.00000    0.01985    0.02036 =
         0.02160   -0.00381    0.00011    0.00154
AFIX  43
H00V  2    0.223015   -0.037575    0.656037    11.00000   -1.20000
AFIX   0
C00W  1    0.254070    0.066333    0.891105    11.00000    0.02057    0.02264 =
         0.02365    0.00089   -0.00127    0.00389
AFIX  43
H00W  2    0.279021    0.119539    0.899806    11.00000   -1.20000
AFIX   0
N00X  6    0.423875    0.194323    0.678657    11.00000    0.02607    0.01811 =
         0.02014    0.00196   -0.00072    0.00162

F00Y  4    0.668070    1.071516    0.748023    11.00000    0.09277    0.09668 =
         0.10369    0.05201    0.07658    0.06183
C00Z  1    0.360964   -0.118197    0.544024    11.00000    0.01914    0.02485 =
         0.02226   -0.00301    0.00150    0.00180
AFIX  43
H00Z  2    0.412150   -0.105762    0.519975    11.00000   -1.20000
AFIX   0

C010  1    0.749236    0.422367    0.485157    11.00000    0.01966    0.02238 =
         0.02517    0.00299   -0.00010    0.00034
AFIX  43
H010  2    0.723795    0.462843    0.454519    11.00000   -1.20000
AFIX   0

C011  1    0.190151    0.038951    0.935297    11.00000    0.02155    0.03288 =
         0.02631    0.00932   -0.00260    0.00611
AFIX  43
H011  2    0.171502    0.073104    0.974154    11.00000   -1.20000
AFIX   0

F012  4    0.166600    0.571430    0.362987    11.00000    0.08398    0.09435 =
         0.09173   -0.04262   -0.06336    0.05248
C013  1    0.428546    0.076455    0.531529    11.00000    0.02810    0.02552 =
         0.01688   -0.00227    0.00124   -0.00089
C014  1    0.257668    0.250995    0.677481    11.00000    0.02392    0.01940 =
         0.03345    0.00451   -0.00283    0.00430
AFIX  43
H014  2    0.282401    0.304840    0.683248    11.00000   -1.20000
AFIX   0

C015  1    0.754678    0.566643    0.219703    11.00000    0.01889    0.02530 =
         0.02359   -0.00040    0.00196    0.00621
AFIX  43
H015  2    0.779517    0.619943    0.211175    11.00000   -1.20000
AFIX   0

C016  1    0.282988    0.017074    0.833484    11.00000    0.01714    0.02395 =
         0.02064    0.00266   -0.00528   -0.00095
C017  1    0.821731    0.305125    0.576881    11.00000    0.02773    0.01828 =
         0.03011    0.00119   -0.00224    0.00214
AFIX  43
H017  2    0.846050    0.265380    0.608871    11.00000   -1.20000
AFIX   0
N018  6    0.923839    0.694312    0.431776    11.00000    0.02041    0.02225 =
         0.02343   -0.00183    0.00215    0.00182
C019  1    0.690222    0.538476    0.174897    11.00000    0.02275    0.03316 =
         0.02245   -0.00586    0.00331    0.00357
AFIX  43
H019  2    0.671810    0.572512    0.135892    11.00000   -1.20000
AFIX   0

C01A  1    0.795123    1.042427    0.686079    11.00000    0.02517    0.02618 =
         0.02357   -0.00005   -0.00225    0.00021
PART 2
F01B  4    1.014989    0.908986    0.578951    10.60000    0.03859    0.07311 =
         0.04319   -0.02061   -0.00297    0.03569

PART 0
C01C  1    0.710629    0.343726    0.494943    11.00000    0.02204    0.02790 =
         0.02307   -0.00094    0.00154   -0.00018
AFIX  43
H01C  2    0.660278    0.330450    0.469971    11.00000   -1.20000
AFIX   0
C01D  1    0.783207    0.516964    0.277303    11.00000    0.02053    0.02198 =
         0.02015   -0.00446    0.00259    0.00098
C01E  1    0.861084    0.381734    0.565958    11.00000    0.02081    0.02875 =
         0.02461    0.00469   -0.00227    0.00183
AFIX  43
H01E  2    0.912661    0.393683    0.589536    11.00000   -1.20000
AFIX   0

C01F  1    0.210765   -0.156036    0.615687    11.00000    0.02227    0.02885 =
         0.01914    0.00306    0.00300   -0.00322
AFIX  43
H01F  2    0.160619   -0.169481    0.640925    11.00000   -1.20000
AFIX   0

C01G  1    0.757363    0.750046    0.433096    11.00000    0.02396    0.02497 =
         0.03724   -0.00478    0.00100    0.00140
AFIX  43
H01G  2    0.782002    0.803910    0.427147    11.00000   -1.20000
AFIX   0
C01H  1    0.928656    0.576377    0.579028    11.00000    0.03324    0.02033 =
         0.01716    0.00254    0.00012   -0.00147
C01I  1    0.983720    0.733227    0.431338    11.00000    0.02506    0.02450 =
         0.02438   -0.00260   -0.00208    0.00015

C01J  1    0.887973    0.956447    0.629951    11.00000    0.02663    0.03090 =
         0.03292   -0.00575   -0.00120    0.00252
C01K  1    0.388031    0.456083    0.480237    11.00000    0.03490    0.02387 =
         0.03756    0.00703   -0.00041    0.00049
C01L  1    0.935445    0.612213    0.273905    11.00000    0.01867    0.02457 =
         0.01583   -0.00467    0.00187   -0.00630
C01M  1    0.706172    0.630022    0.485001    11.00000    0.01699    0.02399 =
         0.03354    0.00666    0.00744    0.00251
AFIX  43
H01M  2    0.690442    0.588651    0.519366    11.00000   -1.20000
AFIX   0

C01N  1    0.247143    0.207543    0.610064    11.00000    0.02407    0.02888 =
         0.02816    0.00570   -0.00513    0.00925
AFIX  43
H01N  2    0.264241    0.226786    0.563810    11.00000   -1.20000
AFIX   0
C01O  1    0.435892    0.112176    0.836120    11.00000    0.01859    0.02252 =
         0.01588    0.00315   -0.00210   -0.00176
C01P  1    0.427016    0.199631    0.845490    11.00000    0.02469    0.02620 =
         0.02090   -0.00121   -0.00200   -0.00199
AFIX  43
H01P  2    0.385299    0.229688    0.819534    11.00000   -1.20000
AFIX   0

C01Q  1    0.747356    0.707364    0.500513    11.00000    0.02242    0.03281 =
         0.02622   -0.00675    0.00540    0.01187
AFIX  43
H01Q  2    0.764768    0.726792    0.546612    11.00000   -1.20000
AFIX   0

C01R  1    0.192336    0.125317    0.701858    11.00000    0.01807    0.02556 =
         0.02690    0.00477   -0.00189    0.00163
AFIX  43
H01R  2    0.166033    0.080275    0.726717    11.00000   -1.20000
AFIX   0

C01S  1    0.997282    0.570305    0.234703    11.00000    0.02979    0.02700 =
         0.02656   -0.00135    0.00188   -0.00497
AFIX  43
H01S  2    1.002520    0.511118    0.239053    11.00000   -1.20000
AFIX   0
C01T  1    0.746854    0.285607    0.541507    11.00000    0.02998    0.02155 =
         0.02955    0.00058    0.00158   -0.00285
AFIX  43
H01T  2    0.720714    0.232763    0.549222    11.00000   -1.20000
AFIX   0

C01U  1    0.377053    0.104916    0.476543    11.00000    0.02408    0.01968 =
         0.02826   -0.00372    0.00117   -0.00614
AFIX  43
H01U  2    0.318234    0.095414    0.478678    11.00000   -1.20000
AFIX   0
C01V  1    0.483137    0.233968    0.679046    11.00000    0.02322    0.02814 =
         0.02403   -0.00029    0.00227    0.00056

C01W  1    0.678766    0.411237    0.244349    11.00000    0.02402    0.03433 =
         0.02770   -0.00211    0.00474   -0.00869
AFIX  43
H01W  2    0.652299    0.358841    0.253386    11.00000   -1.20000
AFIX   0

F01X  4    0.427737    0.444846    0.604506    11.00000    0.11249    0.09864 =
         0.03903    0.01922   -0.01878    0.01259
F01Y  4    0.927065    0.944623    0.506044    11.00000    0.11076    0.09835 =
         0.03802   -0.01228    0.01501    0.02078
C01Z  1    0.295528    0.543078    0.424087    11.00000    0.02746    0.02202 =
         0.02516    0.00166   -0.00314    0.00035
C020  1    0.206594    0.130887    0.625649    11.00000    0.01947    0.02311 =
         0.03371   -0.00564   -0.00315    0.00054
AFIX  43
H020  2    0.191209    0.089575    0.591125    11.00000   -1.20000
AFIX   0
C021  1    0.465501   -0.007182    0.668930    11.00000    0.01824    0.02689 =
         0.02039   -0.00227   -0.00059    0.00284
AFIX  23
H02A  2    0.490472   -0.056745    0.644881    11.00000   -1.20000
H02B  2    0.510122    0.035008    0.677106    11.00000   -1.20000
AFIX   0
C022  1    0.246678   -0.214274    0.568985    11.00000    0.02979    0.02445 =
         0.03168   -0.00402   -0.00274   -0.00059
AFIX  43
H022  2    0.219679   -0.266647    0.561104    11.00000   -1.20000
AFIX   0
C023  1    0.324051   -0.058556    0.590012    11.00000    0.01802    0.02016 =
         0.01990   -0.00165   -0.00213    0.00176

C024  1    0.877369    0.605671    0.634241    11.00000    0.02562    0.02607 =
         0.02294    0.00555   -0.00137   -0.00442
AFIX  43
H024  2    0.818420    0.597109    0.631859    11.00000   -1.20000
AFIX   0

F025  4    0.510857    0.396421    0.526309    11.00000    0.05551    0.23106 =
         0.10697    0.10496    0.02981    0.07237
C026  1    0.981121    0.741918    0.217513    11.00000    0.02999    0.02903 =
         0.02278    0.00403    0.00248   -0.00465
AFIX  43
H026  2    0.975428    0.800822    0.211194    11.00000   -1.20000
AFIX   0

C027  1    0.919181    0.973241    0.699315    11.00000    0.02948    0.02283 =
         0.03225    0.00137   -0.00372   -0.00182
C028  1    0.927378    0.698987    0.264258    11.00000    0.02874    0.02493 =
         0.02192    0.00027    0.00064   -0.00215
AFIX  43
H028  2    0.885069    0.728870    0.289676    11.00000   -1.20000
AFIX   0

C029  1    0.321678   -0.196570    0.533746    11.00000    0.02951    0.02363 =
         0.02192   -0.00181   -0.00045    0.00122
AFIX  43
H029  2    0.346394   -0.237203    0.502808    11.00000   -1.20000
AFIX   0

C02A  1    0.912503    0.647990    0.693679    11.00000    0.04113    0.02595 =
         0.02094    0.00148    0.00085   -0.00450
AFIX  43
H02H  2    0.877157    0.667678    0.731355    11.00000   -1.20000
AFIX   0
C02B  1    1.058562    0.784959    0.425821    11.00000    0.02343    0.02945 =
         0.05111    0.00070   -0.00147   -0.00264
AFIX 137
H02I  2    1.091102    0.767937    0.383378    11.00000   -1.50000
H02J  2    1.092807    0.777816    0.469316    11.00000   -1.50000
H02K  2    1.042258    0.844015    0.421047    11.00000   -1.50000
AFIX   0

C02C  1    0.723059    1.099520    0.700023    11.00000    0.03755    0.02708 =
         0.03490   -0.00241    0.00513    0.00864
C02D  1    0.692575    0.625390    0.408702    11.00000    0.01504    0.02477 =
         0.03381   -0.00618    0.00040    0.00444
AFIX  43
H02L  2    0.666441    0.580459    0.383579    11.00000   -1.20000
AFIX   0
C02E  1    0.824691    0.441575    0.520072    11.00000    0.01977    0.01719 =
         0.02176    0.00208    0.00101    0.00304
C02F  1    0.725245    0.700221    0.377157    11.00000    0.02611    0.02619 =
         0.02578    0.00196    0.00205    0.00809
AFIX  43
H02M  2    0.725251    0.713861    0.327245    11.00000   -1.20000
AFIX   0
C02G  1    1.013852    0.589131    0.583912    11.00000    0.02218    0.03283 =
         0.02242    0.00007    0.00140   -0.00103
AFIX  43
H02N  2    1.049362    0.569228    0.546434    11.00000   -1.20000
AFIX   0
C02H  1    0.965497    0.492327    0.441567    11.00000    0.01901    0.02937 =
         0.02444    0.00228    0.00070    0.00225
AFIX  23
H02O  2    1.010481    0.534159    0.433472    11.00000   -1.20000
H02P  2    0.989980    0.442469    0.465519    11.00000   -1.20000
AFIX   0
C02I  1    1.051142    0.613747    0.189535    11.00000    0.02155    0.03558 =
         0.02891   -0.00342    0.00739    0.00010
AFIX  43
H02Q  2    1.094316    0.584470    0.164678    11.00000   -1.20000
AFIX   0

C02J  1    0.862252    1.025505    0.734577    11.00000    0.03329    0.02172 =
         0.02175    0.00029   -0.00553   -0.00758
C02K  1    0.997372    0.660934    0.697488    11.00000    0.04851    0.03131 =
         0.02532   -0.00207   -0.00935   -0.01517
AFIX  43
H02R  2    1.020666    0.690415    0.737295    11.00000   -1.20000
AFIX   0
C02L  1    0.744751    0.439022    0.289193    11.00000    0.02837    0.02528 =
         0.02484    0.00002    0.00811   -0.00620
AFIX  43
H02S  2    0.763309    0.404534    0.327852    11.00000   -1.20000
AFIX   0

C02M  1    0.361728    0.525621    0.376066    11.00000    0.03520    0.01892 =
         0.02085    0.00101    0.00412   -0.00489
C02N  1    0.223490    0.600181    0.410887    11.00000    0.03895    0.02419 =
         0.03389    0.00303   -0.00508    0.00671
C02O  1    0.652721    0.460855    0.186960    11.00000    0.01772    0.04130 =
         0.03193   -0.00936    0.00054   -0.00277
AFIX  43
H02X  2    0.609273    0.441793    0.155915    11.00000   -1.20000
AFIX   0

C02P  1    0.558495    0.285875    0.683534    11.00000    0.02314    0.02926 =
         0.05434   -0.00339   -0.00139   -0.00136
AFIX 137
H02C  2    0.598636    0.268163    0.646449    11.00000   -1.50000
H02D  2    0.583982    0.279459    0.731346    11.00000   -1.50000
H02E  2    0.543444    0.344843    0.675818    11.00000   -1.50000
AFIX   0

C02Q  1    0.312150    0.497862    0.488141    11.00000    0.03634    0.02769 =
         0.02759    0.00541    0.00543    0.00372
C02R  1    0.811467    0.998223    0.622189    11.00000    0.03106    0.02497 =
         0.03346   -0.00525   -0.00276    0.00313
C02S  1    0.424056   -0.032458    0.740808    11.00000    0.02150    0.02385 =
         0.02336   -0.00168   -0.00272    0.00403
AFIX  23
H02F  2    0.467465   -0.048476    0.776461    11.00000   -1.20000
H02G  2    0.386204   -0.080981    0.733392    11.00000   -1.20000
AFIX   0
C02T  1    0.225357    0.200783    0.733616    11.00000    0.02057    0.03019 =
         0.02520   -0.00411   -0.00080    0.00577
AFIX  43
H02T  2    0.225384    0.214364    0.783540    11.00000   -1.20000
AFIX   0
C02U  1    0.412416    0.148275    0.417064    11.00000    0.04590    0.02782 =
         0.01988    0.00013   -0.00227   -0.00475
AFIX  43
H02U  2    0.376855    0.168983    0.379968    11.00000   -1.20000
AFIX   0
C02V  1    0.480458    0.241696    0.893542    11.00000    0.03510    0.02695 =
         0.02107   -0.00104   -0.00047   -0.00947
AFIX  43
H02V  2    0.474039    0.300345    0.900999    11.00000   -1.20000
AFIX   0
C02W  1    0.497497    0.070328    0.875670    11.00000    0.02755    0.02560 =
         0.03152    0.00072   -0.00088   -0.00238
AFIX  43
H02W  2    0.502510    0.011091    0.871638    11.00000   -1.20000
AFIX   0

C02X  1    0.419427    0.473230    0.411410    11.00000    0.03156    0.02278 =
         0.03761   -0.00045    0.00019   -0.00036
C02Y  1    0.243444   -0.060367    0.820753    11.00000    0.02644    0.02126 =
         0.02308   -0.00261   -0.00621   -0.00136
AFIX  43
H02Y  2    0.260307   -0.093786    0.780835    11.00000   -1.20000
AFIX   0

C02Z  1    0.752175    0.990713    0.559815    11.00000    0.06040    0.03944 =
         0.03474   -0.01050   -0.01582    0.02011
C030  1    0.514038    0.089089    0.526341    11.00000    0.02179    0.03357 =
         0.02545    0.00308   -0.00128   -0.00320
AFIX  43
H030  2    0.549600    0.069152    0.563746    11.00000   -1.20000
AFIX   0

C031  1    1.049355    0.630931    0.643116    11.00000    0.02183    0.04324 =
         0.03062    0.00083   -0.00090   -0.01175
AFIX  43
H031  2    1.108390    0.638645    0.645994    11.00000   -1.20000
AFIX   0

C032  1    0.179224   -0.088735    0.866549    11.00000    0.02119    0.03687 =
         0.02735    0.00243   -0.00480   -0.00885
AFIX  43
H032  2    0.154099   -0.142031    0.858659    11.00000   -1.20000
AFIX   0
C033  1    0.549642    0.130833    0.466887    11.00000    0.02764    0.04033 =
         0.02947   -0.00045    0.00418   -0.01299
AFIX  43
H033  2    0.608650    0.138659    0.463780    11.00000   -1.20000
AFIX   0
C034  1    0.542459    0.198310    0.930145    11.00000    0.02559    0.03601 =
         0.02354   -0.00170    0.00079   -0.00896
AFIX  43
H034  2    0.578989    0.227415    0.962009    11.00000   -1.20000
AFIX   0

C035  1    0.251870    0.490569    0.551101    11.00000    0.06549    0.04224 =
         0.03506    0.01384    0.02113    0.02347
C036  1    1.042686    0.698380    0.180432    11.00000    0.02808    0.04128 =
         0.02127    0.00221   -0.00109   -0.01094
AFIX  43
H036  2    1.079202    0.727475    0.148527    11.00000   -1.20000
AFIX   0

C037  1    0.152762   -0.039026    0.922971    11.00000    0.01990    0.04052 =
         0.02919    0.00617    0.00003   -0.00717
AFIX  43
H037  2    0.108854   -0.057886    0.953654    11.00000   -1.20000
AFIX   0
C038  1    0.496863    0.160560    0.412542    11.00000    0.04494    0.02692 =
         0.02305    0.00216    0.01010   -0.01651
AFIX  43
H038  2    0.519875    0.189445    0.372280    11.00000   -1.20000
AFIX   0

C039  1    0.864817    1.052090    0.810977    11.00000    0.06700    0.02928 =
         0.02838   -0.00130   -0.01351    0.00502
C03A  1    0.923774    0.467798    0.369958    11.00000    0.02664    0.02469 =
         0.02242    0.00131    0.00345    0.00616
AFIX  23
H03A  2    0.885810    0.419363    0.377399    11.00000   -1.20000
H03B  2    0.967059    0.451618    0.334220    11.00000   -1.20000
AFIX   0

C03B  1    0.431109    0.405878    0.538764    11.00000    0.04713    0.06071 =
         0.05568    0.02788    0.01221    0.02209
C03C  1    0.929910    0.905529    0.572587    11.00000    0.04166    0.06010 =
         0.05197   -0.03040   -0.01090    0.01391
C03D  1    0.364706    0.551918    0.298703    11.00000    0.07178    0.02842 =
         0.02664    0.00126    0.01462    0.00615
C03E  1    0.551312    0.113736    0.920604    11.00000    0.02407    0.04283 =
         0.02472    0.00120   -0.00585    0.00060
AFIX  43
H03E  2    0.594831    0.084559    0.945074    11.00000   -1.20000
AFIX   0

PART 2
F03G  4    1.003999    0.848714    0.706080    10.60000    0.04329    0.03671 =
         0.07940    0.01401   -0.01287    0.01150

PART 1
F03H  4    0.503493    0.348321    0.404226    10.60000    0.04086    0.03557 =
         0.08152   -0.00749    0.01260    0.01336

PART 0
C03L  1    0.997236    0.939927    0.729016    11.00000    0.03482    0.10025 =
         0.04275    0.00610   -0.00242    0.01307

C03N  1    0.432804    0.339309    0.147968    11.00000    0.05337    0.04765 =
         0.06952   -0.01859    0.00339   -0.00134
AFIX  23
H03C  2    0.438511    0.390202    0.178232    11.00000   -1.20000
H03D  2    0.372394    0.331269    0.137538    11.00000   -1.20000
AFIX   0

C03O  1    0.496503    0.439595    0.381596    11.00000    0.03656    0.09203 =
         0.05208   -0.00689   -0.00416    0.02729
PART 1
F03R  4    0.490823    0.423577    0.310212    10.60000    0.04370    0.11613 =
         0.03478   -0.02006    0.00284    0.02976

PART 2
F03T  4    0.991243    0.923350    0.800922    10.60000    0.04010    0.11989 =
         0.03202    0.01971   -0.00225    0.02528

PART 0
C03U  1   -0.067894    0.160906    0.462888    11.00000    0.05186    0.05088 =
         0.07555   -0.02304   -0.00885    0.00392
AFIX  23
H03F  2   -0.062776    0.109958    0.432611    11.00000   -1.20000
H03G  2   -0.128155    0.169517    0.473654    11.00000   -1.20000
AFIX   0

PART 2
CL3   3    0.191920    0.310709    0.417820    10.50000    0.20161    0.09012 =
         0.09405   -0.04884    0.04628   -0.08230

CL4   3    0.692306    0.189071    0.193284    10.50000    0.18301    0.08065 =
         0.09308   -0.03849   -0.03997    0.06790
PART 0
F1    4    0.867598    0.991629    0.857342    11.00000    0.13248    0.04439 =
         0.02762    0.00657   -0.00827   -0.01587
PART 1
F3    4    0.779617    1.067096    0.838758    10.50000    0.04213    0.08920 =
         0.02892   -0.01602    0.00204    0.00897
F4    4    0.904518    1.114569    0.832424    10.50000    0.06068    0.03284 =
         0.03856   -0.00716   -0.02118   -0.00987
PART 2
F5    4    0.952220    1.080191    0.823973    10.50000    0.06779    0.06797 =
         0.03140   -0.00133   -0.02754   -0.02567
F2    4    0.828520    1.122098    0.823262    10.50000    0.12767    0.03842 =
         0.02416   -0.01356   -0.00989    0.03487

PART 0
F6    4    0.366440    0.491472    0.253199    11.00000    0.12798    0.04699 =
         0.02827   -0.00748    0.00638   -0.01441
PART 2
F9    4    0.405101    0.614006    0.278654    10.50000    0.06348    0.03694 =
         0.03332    0.00288    0.01957   -0.02116
PART 1
F7    4    0.454624    0.579201    0.286866    10.50000    0.06570    0.06164 =
         0.03997    0.00097    0.02498   -0.02486
F8    4    0.328197    0.621875    0.286731    10.50000    0.11441    0.03991 =
         0.03197    0.00892    0.00578    0.04054
PART 2
F10   4    0.280286    0.566774    0.271362    10.50000    0.04916    0.08220 =
         0.02756    0.01956   -0.00232    0.00693
F12   4    0.523697    0.504734    0.322992    10.40000    0.02520    0.05578 =
         0.05696    0.02742    0.02024    0.01851
F11   4    0.512060    0.377813    0.358602    10.40000    0.05354    0.03697 =
         0.16214   -0.00307    0.06357    0.00669

PART 1
F13   4    1.022423    1.005241    0.787979    10.40000    0.03092    0.06077 =
         0.05755   -0.02579   -0.02523    0.01983
F14   4    1.011614    0.876673    0.752827    10.40000    0.06002    0.05163 =
         0.15303   -0.00664   -0.06954    0.01787
F15   4    1.000668    0.861466    0.603547    10.40000    0.04611    0.05932 =
         0.13350   -0.04413   -0.03825    0.03141

PART 0
C1    1    0.741070    0.145652    0.273879    11.00000    0.11569    0.13145 =
         0.16368   -0.10705   -0.06384    0.07675
PART 1
AFIX  23
H1AA  2    0.747926    0.086432    0.288966    10.50000   -1.20000
H1AB  2    0.787348    0.160320    0.240510    10.50000   -1.20000
AFIX  23
PART 2
H1BC  2    0.711152    0.093369    0.287022    10.50000   -1.20000
H1BD  2    0.799702    0.130270    0.262088    10.50000   -1.20000
AFIX   0

PART 0
C2    1    0.243394    0.351466    0.338012    11.00000    0.11955    0.11996 =
         0.14209   -0.08787    0.04964   -0.07823
PART 1
AFIX  23
H2AA  2    0.252998    0.410856    0.324619    10.50000   -1.20000
H2AB  2    0.288488    0.333493    0.371355    10.50000   -1.20000
AFIX  23
PART 2
H2BC  2    0.216871    0.405768    0.325566    10.50000   -1.20000
H2BD  2    0.302705    0.363147    0.350380    10.50000   -1.20000
AFIX   0
HKLF 4


REM  mo_mm_rs_rsfcdppe_0m_a.res in Pc
REM wR2 = 0.1967, GooF = S = 0.842, Restrained GooF = 0.842 for all data
REM R1 = 0.0563 for 16515 Fo > 4sig(Fo) and 0.0681 for all 19069 data
REM 1327 parameters refined using 2 restraints

END

WGHT      0.0946      5.9800

REM Highest difference peak  1.014,  deepest hole -0.890,  1-sigma level  0.094
Q1    1   0.5111  0.3033  0.0967  11.00000  0.05    1.01
Q2    1   0.0103  0.1973  0.5162  11.00000  0.05    1.01
Q3    1   0.6421  0.1047  0.2644  11.00000  0.05    0.83
Q4    1   0.1427  0.3933  0.3442  11.00000  0.05    0.78
Q5    1   0.4811  0.4247  0.5772  11.00000  0.05    0.72
Q6    1   0.9812  0.9259  0.5340  11.00000  0.05    0.72
Q7    1   0.4875  0.3463  0.4829  11.00000  0.05    0.63
Q8    1   0.7949  0.2112  0.3239  11.00000  0.05    0.53
Q9    1   1.0630  0.9970  0.6617  11.00000  0.05    0.51
Q10   1   0.4553  0.2637  0.2441  11.00000  0.05    0.47
Q11   1   0.5198  0.4156  0.5329  11.00000  0.05    0.46
Q12   1   0.2979  0.2861  0.2828  11.00000  0.05    0.45
Q13   1   0.2048  0.5876  0.3340  11.00000  0.05    0.44
Q14   1   0.5660  0.4994  0.4443  11.00000  0.05    0.43
Q15   1   0.6918  0.1946  0.3233  11.00000  0.05    0.42
;
_shelx_res_checksum              23505
_olex2_submission_special_instructions 'No special instructions were received'
loop_
_twin_individual_id
_twin_individual_mass_fraction_refined
1 0.97(2)
2 0.03(2)

####################################################################### 
# 
# This file contains crystal structure data downloaded from the 
# Cambridge Structural Database (CSD) hosted by the Cambridge 
# Crystallographic Data Centre (CCDC).
# 
# Full information about CCDC data access policies and citation 
# guidelines are available at http://www.ccdc.cam.ac.uk/access/V1 
# 
# Audit and citation data items may have been added by the CCDC. 
# Please retain this information to preserve the provenance of 
# this file and to allow appropriate attribution of the data. 
# 
#######################################################################

data_ruthenocene
_database_code_depnum_ccdc_archive 'CCDC 2440857'
loop_
_audit_author_name
_audit_author_address
'Robin Sievers'
;Freie Universitaet Berlin
Germany
;
_audit_update_record             
;
2025-04-03 deposited with the CCDC.	2025-05-27 downloaded from the CCDC.
;
_audit_creation_date             2025-03-13
_audit_creation_method           
;
Olex2 1.5
(compiled 2024.02.16 svn.r378c4104 for OlexSys, GUI svn.r6928)
;
_shelx_SHELXL_version_number     2019/3
_chemical_name_common            ?
_chemical_name_systematic        ?
_chemical_formula_moiety         'C15 H5 F15 Ru'
_chemical_formula_sum            'C15 H5 F15 Ru'
_chemical_formula_weight         571.26
_chemical_melting_point          ?
loop_
_atom_type_symbol
_atom_type_description
_atom_type_scat_dispersion_real
_atom_type_scat_dispersion_imag
_atom_type_scat_source
C C 0.0033 0.0016 'International Tables Vol C Tables 4.2.6.8 and 6.1.1.4'
H H 0.0000 0.0000 'International Tables Vol C Tables 4.2.6.8 and 6.1.1.4'
F F 0.0171 0.0103 'International Tables Vol C Tables 4.2.6.8 and 6.1.1.4'
Ru Ru -1.2594 0.8363 'International Tables Vol C Tables 4.2.6.8 and 6.1.1.4'

_shelx_space_group_comment       
;
The symmetry employed for this shelxl refinement is uniquely defined
by the following loop, which should always be used as a source of
symmetry information in preference to the above space-group names.
They are only intended as comments.
;
_space_group_crystal_system      monoclinic
_space_group_IT_number           14
_space_group_name_H-M_alt        'P 1 21/c 1'
_space_group_name_Hall           '-P 2ybc'
loop_
_space_group_symop_operation_xyz
'x, y, z'
'-x, y+1/2, -z+1/2'
'-x, -y, -z'
'x, -y-1/2, z-1/2'

_cell_length_a                   7.3204(3)
_cell_length_b                   15.6095(7)
_cell_length_c                   14.6724(7)
_cell_angle_alpha                90
_cell_angle_beta                 90.01(2)
_cell_angle_gamma                90
_cell_volume                     1676.58(13)
_cell_formula_units_Z            4
_cell_measurement_reflns_used    9926
_cell_measurement_temperature    100.15
_cell_measurement_theta_max      30.51
_cell_measurement_theta_min      2.78
_shelx_estimated_absorpt_T_max   0.906
_shelx_estimated_absorpt_T_min   0.594
_exptl_absorpt_coefficient_mu    1.095
_exptl_absorpt_correction_T_max  0.7461
_exptl_absorpt_correction_T_min  0.5596
_exptl_absorpt_correction_type   multi-scan
_exptl_absorpt_process_details   
;
SADABS-2016/2 - Bruker AXS area detector scaling and absorption correction: 
Krause, L., Herbst-Irmer, R., Sheldrick G.M. & Stalke D., J. Appl. Cryst. 48 
(2015) 3-10
;
_exptl_absorpt_special_details   ?
_exptl_crystal_colour            'clear colourless'
_exptl_crystal_colour_lustre     clear
_exptl_crystal_colour_primary    colourless
_exptl_crystal_density_diffrn    2.263
_exptl_crystal_density_meas      ?
_exptl_crystal_density_method    ?
_exptl_crystal_description       needle
_exptl_crystal_F_000             1096
_exptl_crystal_recrystallization_method ?
_exptl_crystal_size_max          0.532
_exptl_crystal_size_mid          0.168
_exptl_crystal_size_min          0.092
_exptl_special_details           ?
_exptl_transmission_factor_max   ?
_exptl_transmission_factor_min   ?
_diffrn_reflns_av_R_equivalents  0.0497
_diffrn_reflns_av_unetI/netI     0.0581
_diffrn_reflns_Laue_measured_fraction_full 1.000
_diffrn_reflns_Laue_measured_fraction_max 0.997
_diffrn_reflns_limit_h_max       10
_diffrn_reflns_limit_h_min       -10
_diffrn_reflns_limit_k_max       19
_diffrn_reflns_limit_k_min       -22
_diffrn_reflns_limit_l_max       16
_diffrn_reflns_limit_l_min       -20
_diffrn_reflns_number            14655
_diffrn_reflns_point_group_measured_fraction_full 1.000
_diffrn_reflns_point_group_measured_fraction_max 0.997
_diffrn_reflns_theta_full        25.242
_diffrn_reflns_theta_max         30.528
_diffrn_reflns_theta_min         1.305
_diffrn_ambient_environment      N~2~
_diffrn_ambient_temperature      100.15
_diffrn_detector                 CPAD
_diffrn_detector_area_resol_mean 7.41
_diffrn_detector_type            'Bruker PHOTON II'
_diffrn_measured_fraction_theta_full 1.000
_diffrn_measured_fraction_theta_max 0.997
_diffrn_measurement_ambient_temperature_device_make 'Oxford Cryostream 700'
_diffrn_measurement_device       'three-circle diffractometer'
_diffrn_measurement_device_type  'Bruker D8 VENTURE dual wavelength Mo/Cu'
_diffrn_measurement_method       '\w and \f scans'
_diffrn_measurement_specimen_support 'MiTeGen micromount'
_diffrn_radiation_monochromator  'mirror optics'
_diffrn_radiation_probe          x-ray
_diffrn_radiation_type           MoK\a
_diffrn_radiation_wavelength     0.71073
_diffrn_source                   'microfocus sealed X-ray tube'
_diffrn_source_current           1.00
_diffrn_source_type              'Incoatec I\ms'
_diffrn_source_voltage           50
_diffrn_standards_number         0
_reflns_Friedel_coverage         0.000
_reflns_Friedel_fraction_full    .
_reflns_Friedel_fraction_max     .
_reflns_number_gt                4007
_reflns_number_total             5034
_reflns_special_details          
;
 Reflections were merged by SHELXL according to the crystal
 class for the calculation of statistics and refinement.
 
 _reflns_Friedel_fraction is defined as the number of unique
 Friedel pairs measured divided by the number that would be
 possible theoretically, ignoring centric projections and
 systematic absences. Completness statistics refer to single and
 composite reflections containing twin component 1 only.
;
_reflns_threshold_expression     'I > 2\s(I)'
_computing_cell_refinement       'SAINT V8.40B'
_computing_data_collection       
'Bruker BIS V6.2.18/2023-03-24 and APEX4 2022.1-1'
_computing_data_reduction        'SAINT V8.40B'
_computing_molecular_graphics    'Olex2 1.5 (Dolomanov et al., 2009)'
_computing_publication_material  'Olex2 1.5 (Dolomanov et al., 2009)'
_computing_structure_refinement  'XL  (Sheldrick, 2008)'
_computing_structure_solution    'XT  (Sheldrick, 2015)'
_refine_diff_density_max         1.355
_refine_diff_density_min         -1.067
_refine_diff_density_rms         0.228
_refine_ls_extinction_coef       0.0046(10)
_refine_ls_extinction_expression Fc^*^=kFc[1+0.001xFc^2^\l^3^/sin(2\q)]^-1/4^
_refine_ls_extinction_method     'SHELXL-2019/2 (Sheldrick 2019)'
_refine_ls_goodness_of_fit_ref   1.091
_refine_ls_hydrogen_treatment    constr
_refine_ls_matrix_type           full
_refine_ls_number_parameters     294
_refine_ls_number_reflns         5034
_refine_ls_number_restraints     48
_refine_ls_R_factor_all          0.0993
_refine_ls_R_factor_gt           0.0785
_refine_ls_restrained_S_all      1.117
_refine_ls_shift/su_max          0.008
_refine_ls_shift/su_mean         0.001
_refine_ls_structure_factor_coef Fsqd
_refine_ls_weighting_details     
'w=1/[\s^2^(Fo^2^)+(0.0766P)^2^+17.3717P] where P=(Fo^2^+2Fc^2^)/3'
_refine_ls_weighting_scheme      calc
_refine_ls_wR_factor_gt          0.1969
_refine_ls_wR_factor_ref         0.2176
_refine_special_details          
;
 Refined as a 4-component inversion twin.
;
_olex2_refinement_description    
;
1. Twinned data refinement
 Scales: 2.02658
 0.34732 -1.52123 0.14733
2. Fixed Uiso
 At 1.2 times of:
  All C(H) groups
3. Uiso/Uaniso restraints and constraints
Uanis(F8) \\sim Ueq, Uanis(F14) \\sim Ueq, Uanis(C14) \\sim Ueq, Uanis(C10)
\\sim Ueq: with sigma of 0.01 and sigma for terminal atoms of 0.02
Uanis(F12) \\sim Ueq, Uanis(F10) \\sim Ueq, Uanis(F1) \\sim Ueq, Uanis(F4)
\\sim Ueq: with sigma of 0.005 and sigma for terminal atoms of 0.005
4. Others
 Sof(Ru2)=1-FVAR(1)
 Sof(Ru1)=FVAR(1)
5.a Aromatic/amide H refined with riding coordinates:
 C5(H5), C4(H4), C2(H2), C1(H1), C3(H3)
;
_atom_sites_solution_hydrogens   geom
_atom_sites_solution_primary     dual
_atom_sites_solution_secondary   ?
loop_
_atom_site_label
_atom_site_type_symbol
_atom_site_fract_x
_atom_site_fract_y
_atom_site_fract_z
_atom_site_U_iso_or_equiv
_atom_site_adp_type
_atom_site_occupancy
_atom_site_site_symmetry_order
_atom_site_calc_flag
_atom_site_refinement_flags_posn
_atom_site_refinement_flags_adp
_atom_site_refinement_flags_occupancy
_atom_site_disorder_assembly
_atom_site_disorder_group
Ru1 Ru 0.49931(11) 0.56935(4) 0.25155(5) 0.01187(19) Uani 0.722(2) 1 d . . P .
.
F4 F 0.6128(8) 0.4223(4) 0.0834(4) 0.0408(14) Uani 1 1 d . U . . .
F7 F 0.6056(9) 0.3722(4) 0.3440(5) 0.0449(15) Uani 1 1 d . . . . .
C6 C 0.7491(14) 0.5927(6) 0.1743(5) 0.0195(15) Uani 1 1 d . . . . .
C8 C 0.7434(14) 0.5032(4) 0.2995(5) 0.0148(13) Uani 1 1 d . . . . .
C13 C 0.7411(15) 0.4243(5) 0.3588(5) 0.0253(16) Uani 1 1 d . . . . .
F5 F 0.9023(8) 0.4269(5) 0.0902(5) 0.0487(18) Uani 1 1 d . . . . .
F8 F 0.8967(8) 0.3816(4) 0.3528(5) 0.0459(16) Uani 1 1 d . U . . .
C5 C 0.2521(12) 0.6465(6) 0.2309(6) 0.031(2) Uani 1 1 d . . . . .
H5 H 0.254962 0.705807 0.216222 0.037 Uiso 1 1 calc R U . . .
F6 F 0.7487(11) 0.3523(3) 0.1859(4) 0.0443(14) Uani 1 1 d . . . . .
C9 C 0.7469(14) 0.5900(5) 0.3311(5) 0.0157(13) Uani 1 1 d . . . . .
F14 F 0.9074(11) 0.7726(4) 0.2871(7) 0.079(3) Uani 1 1 d . U . . .
C7 C 0.7491(14) 0.5047(5) 0.2037(5) 0.0184(15) Uani 1 1 d . . . . .
C12 C 0.7558(15) 0.4268(5) 0.1398(5) 0.0259(16) Uani 1 1 d . . . . .
F13 F 0.6227(11) 0.7733(4) 0.3061(8) 0.088(4) Uani 1 1 d . . . . .
F3 F 0.9034(7) 0.6689(5) 0.0628(5) 0.058(2) Uani 1 1 d . . . . .
C10 C 0.7491(10) 0.6453(4) 0.2548(6) 0.0181(12) Uani 1 1 d . U . . .
C4 C 0.2463(14) 0.6103(7) 0.3196(7) 0.036(2) Uani 1 1 d . . . . .
H4 H 0.241048 0.641370 0.375228 0.044 Uiso 1 1 calc R U . . .
F1 F 0.6133(8) 0.6751(4) 0.0547(4) 0.0400(14) Uani 1 1 d . U . . .
C2 C 0.2510(15) 0.5007(6) 0.2159(8) 0.034(2) Uani 1 1 d . . . . .
H2 H 0.250774 0.444991 0.189744 0.040 Uiso 1 1 calc R U . . .
C1 C 0.2527(15) 0.5786(6) 0.1698(7) 0.0253(18) Uani 1 1 d . . . . .
H1 H 0.254204 0.584531 0.105367 0.030 Uiso 1 1 calc R U . . .
C3 C 0.2494(14) 0.5218(7) 0.3114(6) 0.034(2) Uani 1 1 d . . . . .
H3 H 0.250468 0.482031 0.360319 0.040 Uiso 1 1 calc R U . . .
F9 F 0.7211(18) 0.4472(4) 0.4471(4) 0.081(3) Uani 1 1 d . . . . .
C15 C 0.7529(10) 0.7418(5) 0.2545(7) 0.0324(17) Uani 1 1 d . . . . .
C11 C 0.7376(12) 0.6240(6) 0.0736(5) 0.0277(17) Uani 1 1 d . . . . .
C14 C 0.7802(10) 0.6181(6) 0.4294(5) 0.0247(16) Uani 1 1 d . U . . .
F15 F 0.734(2) 0.7753(4) 0.1731(6) 0.105(4) Uani 1 1 d . . . . .
F2 F 0.7517(16) 0.5609(4) 0.0151(4) 0.067(2) Uani 1 1 d . . . . .
Ru2 Ru 0.0041(4) 0.56737(14) 0.25176(18) 0.0268(7) Uani 0.278(2) 1 d . . P . .
F12 F 0.8380(13) 0.6986(6) 0.4341(6) 0.072(2) Uani 1 1 d . U . A 2
F11 F 0.9043(10) 0.5788(6) 0.4705(4) 0.067(3) Uani 1 1 d . . . B 2
F10 F 0.6263(9) 0.6089(6) 0.4778(5) 0.0593(19) Uani 1 1 d . U . C 2

loop_
_atom_site_aniso_label
_atom_site_aniso_U_11
_atom_site_aniso_U_22
_atom_site_aniso_U_33
_atom_site_aniso_U_23
_atom_site_aniso_U_13
_atom_site_aniso_U_12
Ru1 0.0099(3) 0.0130(3) 0.0128(3) 0.0038(2) 0.0063(6) 0.0001(3)
F4 0.036(3) 0.048(3) 0.039(3) -0.018(2) -0.017(2) -0.011(2)
F7 0.037(3) 0.032(3) 0.066(4) 0.007(3) -0.003(3) -0.016(3)
C6 0.010(3) 0.033(4) 0.015(3) 0.015(3) -0.004(3) 0.003(4)
C8 0.018(3) 0.010(3) 0.017(3) 0.000(2) -0.001(3) -0.005(3)
C13 0.024(4) 0.024(4) 0.028(4) 0.008(3) -0.007(4) 0.004(4)
F5 0.031(3) 0.061(4) 0.055(4) -0.031(3) 0.012(3) -0.008(3)
F8 0.027(3) 0.040(3) 0.071(4) 0.025(3) -0.019(3) 0.010(3)
C5 0.017(3) 0.026(4) 0.049(6) 0.003(3) 0.007(4) -0.002(4)
F6 0.070(4) 0.022(2) 0.040(3) -0.010(2) -0.009(3) -0.003(3)
C9 0.010(3) 0.020(3) 0.017(3) -0.001(3) -0.005(3) -0.006(3)
F14 0.053(4) 0.030(3) 0.154(9) -0.008(4) -0.041(5) -0.015(3)
C7 0.013(3) 0.025(4) 0.016(3) -0.002(3) -0.004(3) 0.001(4)
C12 0.023(4) 0.029(4) 0.025(3) -0.008(3) -0.004(4) -0.003(4)
F13 0.053(5) 0.027(3) 0.184(10) -0.033(5) 0.049(6) -0.001(3)
F3 0.012(2) 0.097(6) 0.066(4) 0.057(4) 0.008(3) 0.002(3)
C10 0.012(2) 0.019(3) 0.023(3) -0.003(3) -0.008(3) 0.000(3)
C4 0.009(3) 0.058(7) 0.042(5) -0.015(5) 0.003(4) 0.010(5)
F1 0.038(3) 0.049(3) 0.032(2) 0.022(2) -0.013(2) 0.011(2)
C2 0.014(4) 0.021(4) 0.065(6) -0.003(4) -0.013(5) -0.002(4)
C1 0.008(3) 0.036(5) 0.033(4) -0.003(3) -0.006(4) 0.009(4)
C3 0.010(3) 0.060(6) 0.031(4) 0.021(4) -0.005(4) -0.008(5)
F9 0.172(10) 0.049(4) 0.023(3) 0.013(3) 0.007(5) -0.032(6)
C15 0.016(3) 0.025(3) 0.056(5) -0.002(4) -0.019(5) 0.000(3)
C11 0.017(3) 0.038(4) 0.029(4) 0.017(3) 0.010(3) 0.007(4)
C14 0.009(3) 0.043(4) 0.023(3) -0.011(3) -0.003(2) 0.000(3)
F15 0.209(12) 0.031(3) 0.074(5) 0.025(4) -0.066(8) -0.034(6)
F2 0.122(7) 0.059(4) 0.021(3) 0.001(3) -0.010(4) 0.004(5)
Ru2 0.0226(10) 0.0280(10) 0.0296(11) -0.0130(9) 0.010(2) -0.0013(11)
F12 0.093(4) 0.063(4) 0.060(4) -0.033(3) 0.001(3) -0.020(3)
F11 0.041(4) 0.129(8) 0.031(3) 0.014(4) -0.017(3) -0.023(4)
F10 0.046(3) 0.094(4) 0.038(3) -0.007(3) 0.018(3) 0.023(3)

_geom_special_details            
;
 All esds (except the esd in the dihedral angle between two l.s. planes)
 are estimated using the full covariance matrix.  The cell esds are taken
 into account individually in the estimation of esds in distances, angles
 and torsion angles; correlations between esds in cell parameters are only
 used when they are defined by crystal symmetry.  An approximate (isotropic)
 treatment of cell esds is used for estimating esds involving l.s. planes.
;
loop_
_geom_bond_atom_site_label_1
_geom_bond_atom_site_label_2
_geom_bond_distance
_geom_bond_site_symmetry_2
_geom_bond_publ_flag
Ru1 C6 2.182(10) . ?
Ru1 C8 2.180(10) . ?
Ru1 C5 2.195(9) . ?
Ru1 C9 2.180(9) . ?
Ru1 C7 2.204(10) . ?
Ru1 C10 2.179(7) . ?
Ru1 C4 2.200(10) . ?
Ru1 C2 2.174(10) . ?
Ru1 C1 2.172(11) . ?
Ru1 C3 2.160(10) . ?
F4 C12 1.336(11) . ?
F7 C13 1.301(11) . ?
C6 C7 1.440(11) . ?
C6 C10 1.438(12) . ?
C6 C11 1.559(10) . ?
C6 Ru2 2.220(10) 1_655 ?
C8 C13 1.507(10) . ?
C8 C9 1.433(10) . ?
C8 C7 1.407(8) . ?
C8 Ru2 2.267(10) 1_655 ?
C13 F8 1.324(12) . ?
C13 F9 1.352(10) . ?
F5 C12 1.297(11) . ?
C5 H5 0.9500 . ?
C5 C4 1.420(14) . ?
C5 C1 1.389(12) . ?
C5 Ru2 2.217(9) . ?
F6 C12 1.346(10) . ?
C9 C10 1.413(11) . ?
C9 C14 1.527(11) . ?
C9 Ru2 2.242(10) 1_655 ?
F14 C15 1.319(10) . ?
C7 C12 1.535(11) . ?
C7 Ru2 2.223(10) 1_655 ?
F13 C15 1.313(12) . ?
F3 C11 1.410(10) . ?
C10 C15 1.507(10) . ?
C10 Ru2 2.228(8) 1_655 ?
C4 H4 0.9500 . ?
C4 C3 1.386(16) . ?
C4 Ru2 2.141(12) . ?
F1 C11 1.241(10) . ?
C2 H2 0.9500 . ?
C2 C1 1.392(13) . ?
C2 C3 1.439(15) . ?
C2 Ru2 2.151(11) . ?
C1 H1 0.9500 . ?
C1 Ru2 2.189(11) . ?
C3 H3 0.9500 . ?
C3 Ru2 2.120(11) . ?
C15 F15 1.311(12) . ?
C11 F2 1.312(11) . ?
C14 F12 1.328(12) . ?
C14 F11 1.251(11) . ?
C14 F10 1.340(9) . ?

loop_
_geom_angle_atom_site_label_1
_geom_angle_atom_site_label_2
_geom_angle_atom_site_label_3
_geom_angle
_geom_angle_site_symmetry_1
_geom_angle_site_symmetry_3
_geom_angle_publ_flag
C6 Ru1 C5 121.9(3) . . ?
C6 Ru1 C7 38.3(3) . . ?
C6 Ru1 C4 153.3(4) . . ?
C8 Ru1 C6 63.9(3) . . ?
C8 Ru1 C5 168.5(3) . . ?
C8 Ru1 C7 37.4(2) . . ?
C8 Ru1 C4 132.9(3) . . ?
C5 Ru1 C7 153.1(3) . . ?
C5 Ru1 C4 37.7(4) . . ?
C9 Ru1 C6 63.7(2) . . ?
C9 Ru1 C8 38.4(3) . . ?
C9 Ru1 C5 132.7(3) . . ?
C9 Ru1 C7 63.2(3) . . ?
C9 Ru1 C10 37.8(3) . . ?
C9 Ru1 C4 114.5(3) . . ?
C10 Ru1 C6 38.5(3) . . ?
C10 Ru1 C8 64.1(3) . . ?
C10 Ru1 C5 113.3(3) . . ?
C10 Ru1 C7 63.9(3) . . ?
C10 Ru1 C4 122.6(4) . . ?
C4 Ru1 C7 167.6(4) . . ?
C2 Ru1 C6 131.2(4) . . ?
C2 Ru1 C8 121.9(4) . . ?
C2 Ru1 C5 63.1(4) . . ?
C2 Ru1 C9 153.8(3) . . ?
C2 Ru1 C7 113.0(3) . . ?
C2 Ru1 C10 167.1(4) . . ?
C2 Ru1 C4 63.1(4) . . ?
C1 Ru1 C6 113.5(3) . . ?
C1 Ru1 C8 153.0(3) . . ?
C1 Ru1 C5 37.1(3) . . ?
C1 Ru1 C9 167.6(4) . . ?
C1 Ru1 C7 123.0(3) . . ?
C1 Ru1 C10 132.3(3) . . ?
C1 Ru1 C4 62.1(3) . . ?
C1 Ru1 C2 37.4(4) . . ?
C3 Ru1 C6 168.0(4) . . ?
C3 Ru1 C8 113.6(3) . . ?
C3 Ru1 C5 63.0(4) . . ?
C3 Ru1 C9 122.5(3) . . ?
C3 Ru1 C7 132.4(4) . . ?
C3 Ru1 C10 152.7(4) . . ?
C3 Ru1 C4 37.1(4) . . ?
C3 Ru1 C2 38.8(4) . . ?
C3 Ru1 C1 62.8(4) . . ?
Ru1 C6 Ru2 114.1(3) . 1_655 ?
C7 C6 Ru1 71.6(5) . . ?
C7 C6 C11 125.7(8) . . ?
C7 C6 Ru2 71.2(5) . 1_655 ?
C10 C6 Ru1 70.6(5) . . ?
C10 C6 C7 107.4(6) . . ?
C10 C6 C11 126.8(8) . . ?
C10 C6 Ru2 71.4(5) . 1_655 ?
C11 C6 Ru1 120.0(6) . . ?
C11 C6 Ru2 125.9(6) . 1_655 ?
Ru1 C8 Ru2 112.4(3) . 1_655 ?
C13 C8 Ru1 124.3(7) . . ?
C13 C8 Ru2 123.3(7) . 1_655 ?
C9 C8 Ru1 70.8(5) . . ?
C9 C8 C13 125.9(7) . . ?
C9 C8 Ru2 70.5(5) . 1_655 ?
C7 C8 Ru1 72.2(6) . . ?
C7 C8 C13 126.2(7) . . ?
C7 C8 C9 107.9(7) . . ?
C7 C8 Ru2 70.0(6) . 1_655 ?
F7 C13 C8 115.0(8) . . ?
F7 C13 F8 109.3(7) . . ?
F7 C13 F9 104.1(9) . . ?
F8 C13 C8 111.3(8) . . ?
F8 C13 F9 106.9(9) . . ?
F9 C13 C8 109.8(7) . . ?
Ru1 C5 H5 123.2 . . ?
Ru1 C5 Ru2 110.5(4) . . ?
C4 C5 Ru1 71.3(6) . . ?
C4 C5 H5 126.6 . . ?
C4 C5 Ru2 68.1(6) . . ?
C1 C5 Ru1 70.5(6) . . ?
C1 C5 H5 126.6 . . ?
C1 C5 C4 106.7(8) . . ?
C1 C5 Ru2 70.5(6) . . ?
Ru2 C5 H5 126.3 . . ?
Ru1 C9 Ru2 113.4(3) . 1_655 ?
C8 C9 Ru1 70.8(5) . . ?
C8 C9 C14 125.4(7) . . ?
C8 C9 Ru2 72.4(5) . 1_655 ?
C10 C9 Ru1 71.1(5) . . ?
C10 C9 C8 108.8(6) . . ?
C10 C9 C14 124.8(7) . . ?
C10 C9 Ru2 71.1(5) . 1_655 ?
C14 C9 Ru1 132.9(6) . . ?
C14 C9 Ru2 113.7(6) . 1_655 ?
Ru1 C7 Ru2 113.2(3) . 1_655 ?
C6 C7 Ru1 70.0(5) . . ?
C6 C7 C12 125.0(7) . . ?
C6 C7 Ru2 71.0(5) . 1_655 ?
C8 C7 Ru1 70.4(6) . . ?
C8 C7 C6 108.3(7) . . ?
C8 C7 C12 126.7(8) . . ?
C8 C7 Ru2 73.4(6) . 1_655 ?
C12 C7 Ru1 125.7(7) . . ?
C12 C7 Ru2 121.0(7) . 1_655 ?
F4 C12 F6 103.7(8) . . ?
F4 C12 C7 113.2(8) . . ?
F5 C12 F4 107.5(6) . . ?
F5 C12 F6 108.4(8) . . ?
F5 C12 C7 111.6(8) . . ?
F6 C12 C7 112.1(6) . . ?
Ru1 C10 Ru2 113.9(3) . 1_655 ?
C6 C10 Ru1 70.9(5) . . ?
C6 C10 C15 124.6(8) . . ?
C6 C10 Ru2 70.8(5) . 1_655 ?
C9 C10 Ru1 71.1(5) . . ?
C9 C10 C6 107.6(6) . . ?
C9 C10 C15 127.8(8) . . ?
C9 C10 Ru2 72.1(5) . 1_655 ?
C15 C10 Ru1 124.0(5) . . ?
C15 C10 Ru2 122.0(5) . 1_655 ?
Ru1 C4 H4 124.9 . . ?
C5 C4 Ru1 71.0(6) . . ?
C5 C4 H4 125.8 . . ?
C5 C4 Ru2 73.9(6) . . ?
C3 C4 Ru1 69.9(6) . . ?
C3 C4 C5 108.4(8) . . ?
C3 C4 H4 125.8 . . ?
C3 C4 Ru2 70.2(6) . . ?
Ru2 C4 Ru1 113.3(4) . . ?
Ru2 C4 H4 121.7 . . ?
Ru1 C2 H2 123.3 . . ?
C1 C2 Ru1 71.2(6) . . ?
C1 C2 H2 127.1 . . ?
C1 C2 C3 105.8(9) . . ?
C1 C2 Ru2 72.8(6) . . ?
C3 C2 Ru1 70.1(6) . . ?
C3 C2 H2 127.1 . . ?
C3 C2 Ru2 69.2(7) . . ?
Ru2 C2 Ru1 113.9(4) . . ?
Ru2 C2 H2 122.7 . . ?
Ru1 C1 H1 123.1 . . ?
Ru1 C1 Ru2 112.5(4) . . ?
C5 C1 Ru1 72.4(6) . . ?
C5 C1 C2 110.7(9) . . ?
C5 C1 H1 124.6 . . ?
C5 C1 Ru2 72.8(6) . . ?
C2 C1 Ru1 71.4(6) . . ?
C2 C1 H1 124.6 . . ?
C2 C1 Ru2 69.8(7) . . ?
Ru2 C1 H1 124.3 . . ?
Ru1 C3 H3 121.7 . . ?
C4 C3 Ru1 73.0(6) . . ?
C4 C3 C2 108.3(8) . . ?
C4 C3 H3 125.8 . . ?
C4 C3 Ru2 71.8(6) . . ?
C2 C3 Ru1 71.1(6) . . ?
C2 C3 H3 125.8 . . ?
C2 C3 Ru2 71.5(7) . . ?
Ru2 C3 Ru1 115.8(4) . . ?
Ru2 C3 H3 122.5 . . ?
F14 C15 C10 112.3(7) . . ?
F13 C15 F14 106.0(9) . . ?
F13 C15 C10 111.0(8) . . ?
F15 C15 F14 106.1(10) . . ?
F15 C15 F13 107.4(10) . . ?
F15 C15 C10 113.6(8) . . ?
F3 C11 C6 102.5(7) . . ?
F1 C11 C6 116.9(7) . . ?
F1 C11 F3 106.7(7) . . ?
F1 C11 F2 113.3(9) . . ?
F2 C11 C6 112.3(7) . . ?
F2 C11 F3 103.4(8) . . ?
F12 C14 C9 111.8(8) . . ?
F12 C14 F10 110.0(8) . . ?
F11 C14 C9 115.5(8) . . ?
F11 C14 F12 102.0(8) . . ?
F11 C14 F10 107.6(8) . . ?
F10 C14 C9 109.6(7) . . ?
C6 Ru2 C8 61.9(3) 1_455 1_455 ?
C6 Ru2 C9 62.1(2) 1_455 1_455 ?
C6 Ru2 C7 37.8(3) 1_455 1_455 ?
C6 Ru2 C10 37.7(3) 1_455 1_455 ?
C5 Ru2 C6 121.2(4) . 1_455 ?
C5 Ru2 C8 168.1(3) . 1_455 ?
C5 Ru2 C9 132.2(3) . 1_455 ?
C5 Ru2 C7 152.8(3) . 1_455 ?
C5 Ru2 C10 112.6(3) . 1_455 ?
C9 Ru2 C8 37.1(3) 1_455 1_455 ?
C7 Ru2 C8 36.5(2) 1_455 1_455 ?
C7 Ru2 C9 61.9(3) 1_455 1_455 ?
C7 Ru2 C10 62.8(3) 1_455 1_455 ?
C10 Ru2 C8 61.9(3) 1_455 1_455 ?
C10 Ru2 C9 36.9(3) 1_455 1_455 ?
C4 Ru2 C6 151.4(4) . 1_455 ?
C4 Ru2 C8 133.8(4) . 1_455 ?
C4 Ru2 C5 38.0(4) . . ?
C4 Ru2 C9 113.9(3) . 1_455 ?
C4 Ru2 C7 168.8(4) . 1_455 ?
C4 Ru2 C10 120.9(3) . 1_455 ?
C4 Ru2 C2 64.5(4) . . ?
C4 Ru2 C1 62.7(3) . . ?
C2 Ru2 C6 131.8(4) . 1_455 ?
C2 Ru2 C8 124.7(4) . 1_455 ?
C2 Ru2 C5 63.1(4) . . ?
C2 Ru2 C9 155.4(4) . 1_455 ?
C2 Ru2 C7 114.5(3) . 1_455 ?
C2 Ru2 C10 166.6(4) . 1_455 ?
C2 Ru2 C1 37.4(4) . . ?
C1 Ru2 C6 113.8(3) . 1_455 ?
C1 Ru2 C8 154.9(3) . 1_455 ?
C1 Ru2 C5 36.7(3) . . ?
C1 Ru2 C9 166.2(4) . 1_455 ?
C1 Ru2 C7 124.0(4) . 1_455 ?
C1 Ru2 C10 131.6(3) . 1_455 ?
C3 Ru2 C6 169.3(4) . 1_455 ?
C3 Ru2 C8 115.9(3) . 1_455 ?
C3 Ru2 C5 63.3(4) . . ?
C3 Ru2 C9 123.4(3) . 1_455 ?
C3 Ru2 C7 134.0(4) . 1_455 ?
C3 Ru2 C10 152.2(4) . 1_455 ?
C3 Ru2 C4 38.0(4) . . ?
C3 Ru2 C2 39.4(4) . . ?
C3 Ru2 C1 63.2(4) . . ?

loop_
_geom_torsion_atom_site_label_1
_geom_torsion_atom_site_label_2
_geom_torsion_atom_site_label_3
_geom_torsion_atom_site_label_4
_geom_torsion
_geom_torsion_site_symmetry_1
_geom_torsion_site_symmetry_2
_geom_torsion_site_symmetry_3
_geom_torsion_site_symmetry_4
_geom_torsion_publ_flag
Ru1 C6 C7 C8 -60.2(8) . . . . ?
Ru1 C6 C7 C12 120.2(10) . . . . ?
Ru1 C6 C7 Ru2 -124.6(3) . . . 1_655 ?
Ru1 C6 C10 C9 62.0(6) . . . . ?
Ru1 C6 C10 C15 -118.7(8) . . . . ?
Ru1 C6 C10 Ru2 125.1(3) . . . 1_655 ?
Ru1 C6 C11 F3 153.2(6) . . . . ?
Ru1 C6 C11 F1 37.0(11) . . . . ?
Ru1 C6 C11 F2 -96.5(9) . . . . ?
Ru1 C8 C13 F7 34.0(10) . . . . ?
Ru1 C8 C13 F8 158.9(6) . . . . ?
Ru1 C8 C13 F9 -83.0(10) . . . . ?
Ru1 C8 C9 C10 -61.3(7) . . . . ?
Ru1 C8 C9 C14 129.6(9) . . . . ?
Ru1 C8 C9 Ru2 -123.4(3) . . . 1_655 ?
Ru1 C8 C7 C6 60.0(8) . . . . ?
Ru1 C8 C7 C12 -120.5(11) . . . . ?
Ru1 C8 C7 Ru2 122.8(2) . . . 1_655 ?
Ru1 C5 C4 C3 -60.2(7) . . . . ?
Ru1 C5 C4 Ru2 -122.3(3) . . . . ?
Ru1 C5 C1 C2 61.5(8) . . . . ?
Ru1 C5 C1 Ru2 121.2(3) . . . . ?
Ru1 C9 C10 C6 -61.8(5) . . . . ?
Ru1 C9 C10 C15 118.9(8) . . . . ?
Ru1 C9 C10 Ru2 -124.2(3) . . . 1_655 ?
Ru1 C9 C14 F12 -105.4(9) . . . . ?
Ru1 C9 C14 F11 138.6(7) . . . . ?
Ru1 C9 C14 F10 16.9(12) . . . . ?
Ru1 C7 C12 F4 28.0(10) . . . . ?
Ru1 C7 C12 F5 149.4(7) . . . . ?
Ru1 C7 C12 F6 -88.8(10) . . . . ?
Ru1 C10 C15 F14 158.4(8) . . . . ?
Ru1 C10 C15 F13 39.9(11) . . . . ?
Ru1 C10 C15 F15 -81.2(12) . . . . ?
Ru1 C4 C3 C2 -62.8(8) . . . . ?
Ru1 C4 C3 Ru2 -125.4(4) . . . . ?
Ru1 C2 C1 C5 -62.1(8) . . . . ?
Ru1 C2 C1 Ru2 -123.6(3) . . . . ?
Ru1 C2 C3 C4 64.0(7) . . . . ?
Ru1 C2 C3 Ru2 126.8(4) . . . . ?
C6 C7 C12 F4 -61.4(13) . . . . ?
C6 C7 C12 F5 60.0(13) . . . . ?
C6 C7 C12 F6 -178.2(9) . . . . ?
C6 C10 C15 F14 -112.4(11) . . . . ?
C6 C10 C15 F13 129.0(10) . . . . ?
C6 C10 C15 F15 7.9(14) . . . . ?
C8 C9 C10 Ru1 61.1(7) . . . . ?
C8 C9 C10 C6 -0.7(9) . . . . ?
C8 C9 C10 C15 180.0(8) . . . . ?
C8 C9 C10 Ru2 -63.0(7) . . . 1_655 ?
C8 C9 C14 F12 158.2(10) . . . . ?
C8 C9 C14 F11 42.2(13) . . . . ?
C8 C9 C14 F10 -79.5(12) . . . . ?
C8 C7 C12 F4 119.2(12) . . . . ?
C8 C7 C12 F5 -119.4(12) . . . . ?
C8 C7 C12 F6 2.4(17) . . . . ?
C13 C8 C9 Ru1 -119.0(10) . . . . ?
C13 C8 C9 C10 179.7(9) . . . . ?
C13 C8 C9 C14 10.6(16) . . . . ?
C13 C8 C9 Ru2 117.6(10) . . . 1_655 ?
C13 C8 C7 Ru1 119.9(11) . . . . ?
C13 C8 C7 C6 179.9(9) . . . . ?
C13 C8 C7 C12 -1(2) . . . . ?
C13 C8 C7 Ru2 -117.2(11) . . . 1_655 ?
C5 C4 C3 Ru1 60.8(7) . . . . ?
C5 C4 C3 C2 -2.0(12) . . . . ?
C5 C4 C3 Ru2 -64.5(7) . . . . ?
C9 C8 C13 F7 124.1(11) . . . . ?
C9 C8 C13 F8 -111.0(11) . . . . ?
C9 C8 C13 F9 7.2(15) . . . . ?
C9 C8 C7 Ru1 -62.2(8) . . . . ?
C9 C8 C7 C6 -2.2(14) . . . . ?
C9 C8 C7 C12 177.3(9) . . . . ?
C9 C8 C7 Ru2 60.7(8) . . . 1_655 ?
C9 C10 C15 F14 66.8(13) . . . . ?
C9 C10 C15 F13 -51.8(12) . . . . ?
C9 C10 C15 F15 -172.9(11) . . . . ?
C7 C6 C10 Ru1 -62.6(7) . . . . ?
C7 C6 C10 C9 -0.6(9) . . . . ?
C7 C6 C10 C15 178.7(8) . . . . ?
C7 C6 C10 Ru2 62.5(7) . . . 1_655 ?
C7 C6 C11 F3 -118.8(11) . . . . ?
C7 C6 C11 F1 125.0(11) . . . . ?
C7 C6 C11 F2 -8.4(14) . . . . ?
C7 C8 C13 F7 -58.4(15) . . . . ?
C7 C8 C13 F8 66.5(14) . . . . ?
C7 C8 C13 F9 -175.3(12) . . . . ?
C7 C8 C9 Ru1 63.1(8) . . . . ?
C7 C8 C9 C10 1.8(13) . . . . ?
C7 C8 C9 C14 -167.3(9) . . . . ?
C7 C8 C9 Ru2 -60.3(8) . . . 1_655 ?
C10 C6 C7 Ru1 62.0(6) . . . . ?
C10 C6 C7 C8 1.8(12) . . . . ?
C10 C6 C7 C12 -177.8(9) . . . . ?
C10 C6 C7 Ru2 -62.7(6) . . . 1_655 ?
C10 C6 C11 F3 65.8(11) . . . . ?
C10 C6 C11 F1 -50.4(14) . . . . ?
C10 C6 C11 F2 176.2(10) . . . . ?
C10 C9 C14 F12 -9.2(13) . . . . ?
C10 C9 C14 F11 -125.2(11) . . . . ?
C10 C9 C14 F10 113.1(10) . . . . ?
C4 C5 C1 Ru1 -62.6(7) . . . . ?
C4 C5 C1 C2 -1.1(12) . . . . ?
C4 C5 C1 Ru2 58.7(7) . . . . ?
C1 C5 C4 Ru1 62.1(7) . . . . ?
C1 C5 C4 C3 1.9(11) . . . . ?
C1 C5 C4 Ru2 -60.2(7) . . . . ?
C1 C2 C3 Ru1 -62.7(8) . . . . ?
C1 C2 C3 C4 1.3(14) . . . . ?
C1 C2 C3 Ru2 64.1(8) . . . . ?
C3 C2 C1 Ru1 61.9(8) . . . . ?
C3 C2 C1 C5 -0.1(14) . . . . ?
C3 C2 C1 Ru2 -61.6(8) . . . . ?
C11 C6 C7 Ru1 -114.2(9) . . . . ?
C11 C6 C7 C8 -174.4(10) . . . . ?
C11 C6 C7 C12 6.1(16) . . . . ?
C11 C6 C7 Ru2 121.2(10) . . . 1_655 ?
C11 C6 C10 Ru1 113.5(10) . . . . ?
C11 C6 C10 C9 175.4(11) . . . . ?
C11 C6 C10 C15 -5.2(15) . . . . ?
C11 C6 C10 Ru2 -121.4(10) . . . 1_655 ?
C14 C9 C10 Ru1 -129.6(9) . . . . ?
C14 C9 C10 C6 168.5(10) . . . . ?
C14 C9 C10 C15 -10.8(15) . . . . ?
C14 C9 C10 Ru2 106.2(9) . . . 1_655 ?
Ru2 C6 C7 Ru1 124.6(3) 1_655 . . . ?
Ru2 C6 C7 C8 64.4(8) 1_655 . . . ?
Ru2 C6 C7 C12 -115.1(10) 1_655 . . . ?
Ru2 C6 C10 Ru1 -125.1(3) 1_655 . . . ?
Ru2 C6 C10 C9 -63.1(6) 1_655 . . . ?
Ru2 C6 C10 C15 116.2(8) 1_655 . . . ?
Ru2 C6 C11 F3 -27.1(10) 1_655 . . . ?
Ru2 C6 C11 F1 -143.3(7) 1_655 . . . ?
Ru2 C6 C11 F2 83.2(10) 1_655 . . . ?
Ru2 C8 C13 F7 -146.9(7) 1_655 . . . ?
Ru2 C8 C13 F8 -22.0(9) 1_655 . . . ?
Ru2 C8 C13 F9 96.2(10) 1_655 . . . ?
Ru2 C8 C9 Ru1 123.4(3) 1_655 . . . ?
Ru2 C8 C9 C10 62.2(7) 1_655 . . . ?
Ru2 C8 C9 C14 -107.0(9) 1_655 . . . ?
Ru2 C8 C7 Ru1 -122.8(2) 1_655 . . . ?
Ru2 C8 C7 C6 -62.8(8) 1_655 . . . ?
Ru2 C8 C7 C12 116.7(11) 1_655 . . . ?
Ru2 C5 C4 Ru1 122.3(3) . . . . ?
Ru2 C5 C4 C3 62.1(7) . . . . ?
Ru2 C5 C1 Ru1 -121.2(3) . . . . ?
Ru2 C5 C1 C2 -59.8(8) . . . . ?
Ru2 C9 C10 Ru1 124.2(3) 1_655 . . . ?
Ru2 C9 C10 C6 62.3(6) 1_655 . . . ?
Ru2 C9 C10 C15 -117.0(8) 1_655 . . . ?
Ru2 C9 C14 F12 73.5(8) 1_655 . . . ?
Ru2 C9 C14 F11 -42.5(10) 1_655 . . . ?
Ru2 C9 C14 F10 -164.2(6) 1_655 . . . ?
Ru2 C7 C12 F4 -148.9(6) 1_655 . . . ?
Ru2 C7 C12 F5 -27.5(10) 1_655 . . . ?
Ru2 C7 C12 F6 94.3(9) 1_655 . . . ?
Ru2 C10 C15 F14 -24.7(12) 1_655 . . . ?
Ru2 C10 C15 F13 -143.2(8) 1_655 . . . ?
Ru2 C10 C15 F15 95.7(10) 1_655 . . . ?
Ru2 C4 C3 Ru1 125.4(4) . . . . ?
Ru2 C4 C3 C2 62.5(8) . . . . ?
Ru2 C2 C1 Ru1 123.6(4) . . . . ?
Ru2 C2 C1 C5 61.5(8) . . . . ?
Ru2 C2 C3 Ru1 -126.8(4) . . . . ?
Ru2 C2 C3 C4 -62.8(8) . . . . ?

_shelx_res_file                  
;
TITL run5_a P -1 R = 0.23 New:P21/c
    run5_a_pl.res
    created by SHELXL-2019/3 at 17:05:07 on 07-Mar-2025
REM ISOR 0.005 0.01 F12 F11 F10
REM ISOR 0.005 0.01 F15 F14 F12 C14 F10 F11 F3
CELL 0.71073 7.3204 15.6095 14.6724 90 90.01 90
ZERR 4 0.0003 0.0007 0.0007 0 0.02 0
LATT 1
SYMM -X,0.5+Y,0.5-Z
SFAC C H F Ru
UNIT 60 20 60 4
ISOR 0.01 0.02 F8 F14 C14 C10
ISOR 0.005 0.005 F12 F10 F1 F4

L.S. 45
PLAN  5
SIZE 0.092 0.168 0.532
TEMP -173
CONF
MORE -1
BOND $H
fmap 2
acta
TWIN -1 0 0 0 -1 0 0 0 1 -4
REM <olex2.extras>
REM <HklSrc "%.\\run5_a_sx.hkl">
REM </olex2.extras>

WGHT    0.076600   17.371698
EXTI    0.004567
BASF   0.34732  -1.52123   0.14733
FVAR       0.35730   0.72225
RU1   4    0.499311    0.569352    0.251548    21.00000    0.00986    0.01297 =
         0.01277    0.00378    0.00626    0.00013
F4    3    0.612759    0.422329    0.083423    11.00000    0.03584    0.04792 =
         0.03855   -0.01751   -0.01689   -0.01125
F7    3    0.605623    0.372235    0.343966    11.00000    0.03744    0.03155 =
         0.06572    0.00705   -0.00307   -0.01623
C6    1    0.749129    0.592691    0.174321    11.00000    0.01045    0.03268 =
         0.01531    0.01510   -0.00420    0.00288
C8    1    0.743362    0.503180    0.299543    11.00000    0.01759    0.00969 =
         0.01709   -0.00001   -0.00137   -0.00482
C13   1    0.741067    0.424320    0.358821    11.00000    0.02371    0.02409 =
         0.02823    0.00834   -0.00719    0.00379
F5    3    0.902319    0.426935    0.090209    11.00000    0.03058    0.06089 =
         0.05455   -0.03131    0.01222   -0.00847
F8    3    0.896720    0.381553    0.352750    11.00000    0.02711    0.03978 =
         0.07082    0.02471   -0.01868    0.00977
C5    1    0.252077    0.646550    0.230916    11.00000    0.01715    0.02649 =
         0.04878    0.00259    0.00683   -0.00225
AFIX  43
H5    2    0.254962    0.705807    0.216222    11.00000   -1.20000
AFIX   0
F6    3    0.748719    0.352338    0.185925    11.00000    0.07048    0.02244 =
         0.04006   -0.00953   -0.00914   -0.00297
C9    1    0.746923    0.590022    0.331096    11.00000    0.01004    0.01996 =
         0.01721   -0.00130   -0.00549   -0.00587
F14   3    0.907377    0.772559    0.287147    11.00000    0.05305    0.02960 =
         0.15382   -0.00763   -0.04082   -0.01458
C7    1    0.749074    0.504654    0.203680    11.00000    0.01340    0.02522 =
         0.01644   -0.00152   -0.00420    0.00088
C12   1    0.755761    0.426803    0.139846    11.00000    0.02327    0.02934 =
         0.02497   -0.00813   -0.00437   -0.00344
F13   3    0.622705    0.773282    0.306112    11.00000    0.05335    0.02682 =
         0.18411   -0.03306    0.04884   -0.00132
F3    3    0.903424    0.668896    0.062770    11.00000    0.01164    0.09719 =
         0.06598    0.05746    0.00823    0.00243
C10   1    0.749056    0.645260    0.254798    11.00000    0.01221    0.01898 =
         0.02324   -0.00255   -0.00759   -0.00027
C4    1    0.246253    0.610281    0.319627    11.00000    0.00898    0.05781 =
         0.04237   -0.01507    0.00300    0.00995
AFIX  43
H4    2    0.241048    0.641370    0.375228    11.00000   -1.20000
AFIX   0
F1    3    0.613344    0.675121    0.054726    11.00000    0.03826    0.04931 =
         0.03240    0.02184   -0.01342    0.01108
C2    1    0.250956    0.500665    0.215899    11.00000    0.01396    0.02147 =
         0.06550   -0.00279   -0.01350   -0.00224
AFIX  43
H2    2    0.250774    0.444991    0.189744    11.00000   -1.20000
AFIX   0
C1    1    0.252737    0.578619    0.169804    11.00000    0.00759    0.03570 =
         0.03273   -0.00320   -0.00571    0.00931
AFIX  43
H1    2    0.254204    0.584531    0.105367    11.00000   -1.20000
AFIX   0
C3    1    0.249448    0.521850    0.311355    11.00000    0.00969    0.06032 =
         0.03107    0.02146   -0.00453   -0.00807
AFIX  43
H3    2    0.250468    0.482031    0.360319    11.00000   -1.20000
AFIX   0
F9    3    0.721080    0.447230    0.447132    11.00000    0.17186    0.04900 =
         0.02319    0.01251    0.00708   -0.03245
C15   1    0.752913    0.741778    0.254486    11.00000    0.01604    0.02478 =
         0.05649   -0.00172   -0.01935    0.00021
C11   1    0.737577    0.624037    0.073568    11.00000    0.01674    0.03767 =
         0.02867    0.01727    0.01031    0.00743
C14   1    0.780193    0.618110    0.429416    11.00000    0.00863    0.04258 =
         0.02295   -0.01067   -0.00341   -0.00040
F15   3    0.733857    0.775316    0.173149    11.00000    0.20867    0.03143 =
         0.07387    0.02480   -0.06600   -0.03443
F2    3    0.751673    0.560852    0.015075    11.00000    0.12191    0.05900 =
         0.02090    0.00126   -0.01022    0.00420
RU2   4    0.004085    0.567371    0.251756   -21.00000    0.02265    0.02798 =
         0.02964   -0.01299    0.00950   -0.00127
PART 2
F12   3    0.838034    0.698619    0.434132    11.00000    0.09337    0.06350 =
         0.05966   -0.03256    0.00105   -0.01979
F11   3    0.904298    0.578754    0.470500    11.00000    0.04119    0.12946 =
         0.03146    0.01426   -0.01747   -0.02278
F10   3    0.626288    0.608907    0.477804    11.00000    0.04601    0.09356 =
         0.03839   -0.00681    0.01826    0.02285
HKLF 4 1 0 -1 0 0 0 -1 1 0 0


REM  run5_a P -1 R = 0.23 New:P21/c
REM wR2 = 0.2176, GooF = S = 1.091, Restrained GooF = 1.117 for all data
REM R1 = 0.0785 for 4007 Fo > 4sig(Fo) and 0.0993 for all 5034 data
REM 294 parameters refined using 48 restraints

END

WGHT      0.0758     17.4630

REM Highest difference peak  1.355,  deepest hole -1.067,  1-sigma level  0.228
Q1    1   0.0323  0.5699  0.2160  11.00000  0.05    1.36
Q2    1  -0.0318  0.5715  0.2870  11.00000  0.05    1.24
Q3    1   0.6557  0.7030  0.4171  11.00000  0.05    1.09
Q4    1   0.0237  0.6164  0.2389  11.00000  0.05    1.08
Q5    1   0.1332  0.5740  0.2616  11.00000  0.05    1.05
;
_shelx_res_checksum              86173
_olex2_submission_special_instructions 'No special instructions were received'
loop_
_twin_individual_id
_twin_individual_mass_fraction_refined
1 2.02658
2 0.34732
3 -1.52123
4 0.14733

####################################################################### 
# 
# This file contains crystal structure data downloaded from the 
# Cambridge Structural Database (CSD) hosted by the Cambridge 
# Crystallographic Data Centre (CCDC).
# 
# Full information about CCDC data access policies and citation 
# guidelines are available at http://www.ccdc.cam.ac.uk/access/V1 
# 
# Audit and citation data items may have been added by the CCDC. 
# Please retain this information to preserve the provenance of 
# this file and to allow appropriate attribution of the data. 
# 
#######################################################################

data_sad_a
_database_code_depnum_ccdc_archive 'CCDC 2440858'
loop_
_audit_author_name
_audit_author_address
'Robin Sievers'
;Freie Universitaet Berlin
Germany
;
_audit_update_record             
;
2025-04-03 deposited with the CCDC.	2025-05-27 downloaded from the CCDC.
;
_audit_creation_date             2025-04-02
_audit_creation_method           
;
Olex2 1.5
(compiled 2024.02.16 svn.r378c4104 for OlexSys, GUI svn.r6928)
;
_shelx_SHELXL_version_number     2019/1
_chemical_name_common            ?
_chemical_name_systematic        ?
_chemical_formula_moiety         'C11 H14 N3 Ru, C H2 Cl2, C10 F15'
_chemical_formula_sum            'C22 H16 Cl2 F15 N3 Ru'
_chemical_formula_weight         779.35
_chemical_absolute_configuration ?
_chemical_melting_point          ?
loop_
_atom_type_symbol
_atom_type_description
_atom_type_scat_dispersion_real
_atom_type_scat_dispersion_imag
_atom_type_scat_source
C C 0.0033 0.0016 'International Tables Vol C Tables 4.2.6.8 and 6.1.1.4'
H H 0.0000 0.0000 'International Tables Vol C Tables 4.2.6.8 and 6.1.1.4'
Cl Cl 0.1484 0.1585 'International Tables Vol C Tables 4.2.6.8 and 6.1.1.4'
F F 0.0171 0.0103 'International Tables Vol C Tables 4.2.6.8 and 6.1.1.4'
N N 0.0061 0.0033 'International Tables Vol C Tables 4.2.6.8 and 6.1.1.4'
Ru Ru -1.2594 0.8363 'International Tables Vol C Tables 4.2.6.8 and 6.1.1.4'

_shelx_space_group_comment       
;
The symmetry employed for this shelxl refinement is uniquely defined
by the following loop, which should always be used as a source of
symmetry information in preference to the above space-group names.
They are only intended as comments.
;
_space_group_crystal_system      monoclinic
_space_group_IT_number           4
_space_group_name_H-M_alt        'P 1 21 1'
_space_group_name_Hall           'P 2yb'
loop_
_space_group_symop_operation_xyz
'x, y, z'
'-x, y+1/2, -z'

_cell_length_a                   11.6437(10)
_cell_length_b                   11.1515(9)
_cell_length_c                   12.2040(11)
_cell_angle_alpha                90
_cell_angle_beta                 116.484(3)
_cell_angle_gamma                90
_cell_volume                     1418.3(2)
_cell_formula_units_Z            2
_cell_measurement_reflns_used    9949
_cell_measurement_temperature    100.00
_cell_measurement_theta_max      25.029
_cell_measurement_theta_min      2.610
_shelx_estimated_absorpt_T_max   0.919
_shelx_estimated_absorpt_T_min   0.919
_exptl_absorpt_coefficient_mu    0.859
_exptl_absorpt_correction_T_max  0.7452
_exptl_absorpt_correction_T_min  0.6356
_exptl_absorpt_correction_type   multi-scan
_exptl_absorpt_process_details   
;
SADABS-2016/2 (Bruker,2016/2) was used for absorption correction.
wR2(int) was 0.0981 before and 0.0639 after correction.
The Ratio of minimum to maximum transmission is 0.8529.
The \l/2 correction factor is Not present.
;
_exptl_absorpt_special_details   ?
_exptl_crystal_colour            yellow
_exptl_crystal_colour_primary    yellow
_exptl_crystal_density_diffrn    1.825
_exptl_crystal_density_meas      ?
_exptl_crystal_density_method    ?
_exptl_crystal_description       block
_exptl_crystal_F_000             764
_exptl_crystal_size_max          0.1
_exptl_crystal_size_mid          0.1
_exptl_crystal_size_min          0.1
_exptl_transmission_factor_max   ?
_exptl_transmission_factor_min   ?
_diffrn_reflns_av_R_equivalents  0.0490
_diffrn_reflns_av_unetI/netI     0.0349
_diffrn_reflns_Laue_measured_fraction_full 0.999
_diffrn_reflns_Laue_measured_fraction_max 0.999
_diffrn_reflns_limit_h_max       13
_diffrn_reflns_limit_h_min       -13
_diffrn_reflns_limit_k_max       13
_diffrn_reflns_limit_k_min       -13
_diffrn_reflns_limit_l_max       14
_diffrn_reflns_limit_l_min       -14
_diffrn_reflns_number            24628
_diffrn_reflns_point_group_measured_fraction_full 0.999
_diffrn_reflns_point_group_measured_fraction_max 0.999
_diffrn_reflns_theta_full        25.044
_diffrn_reflns_theta_max         25.044
_diffrn_reflns_theta_min         2.610
_diffrn_ambient_temperature      100.00
_diffrn_detector_area_resol_mean ?
_diffrn_measured_fraction_theta_full 0.999
_diffrn_measured_fraction_theta_max 0.999
_diffrn_measurement_device_type  'Bruker APEX-II CCD'
_diffrn_measurement_method       '\f and \w scans'
_diffrn_radiation_type           MoK\a
_diffrn_radiation_wavelength     0.71073
_diffrn_source                   ?
_reflns_Friedel_coverage         0.894
_reflns_Friedel_fraction_full    0.999
_reflns_Friedel_fraction_max     0.999
_reflns_number_gt                4617
_reflns_number_total             5005
_reflns_special_details          
;
 Reflections were merged by SHELXL according to the crystal
 class for the calculation of statistics and refinement.
 
 _reflns_Friedel_fraction is defined as the number of unique
 Friedel pairs measured divided by the number that would be
 possible theoretically, ignoring centric projections and
 systematic absences. Completness statistics refer to single and
 composite reflections containing twin component 1 only.
;
_reflns_threshold_expression     'I > 2\s(I)'
_computing_cell_refinement       'SAINT V8.40B (?, 2016)'
_computing_data_collection       ?
_computing_data_reduction        'SAINT V8.40B (?, 2016)'
_computing_molecular_graphics    'Olex2 1.5 (Dolomanov et al., 2009)'
_computing_publication_material  'Olex2 1.5 (Dolomanov et al., 2009)'
_computing_structure_refinement  'XL  (Sheldrick, 2008)'
_computing_structure_solution    ?
_refine_diff_density_max         1.208
_refine_diff_density_min         -0.654
_refine_diff_density_rms         0.101
_refine_ls_abs_structure_details 
;
 Refined as an inversion twin.
;
_refine_ls_abs_structure_Flack   0.47(6)
_refine_ls_extinction_coef       0.0042(10)
_refine_ls_extinction_expression Fc^*^=kFc[1+0.001xFc^2^\l^3^/sin(2\q)]^-1/4^
_refine_ls_extinction_method     'SHELXL-2019/1 (Sheldrick 2019)'
_refine_ls_goodness_of_fit_ref   1.089
_refine_ls_hydrogen_treatment    constr
_refine_ls_matrix_type           full
_refine_ls_number_parameters     389
_refine_ls_number_reflns         5005
_refine_ls_number_restraints     16
_refine_ls_R_factor_all          0.0500
_refine_ls_R_factor_gt           0.0415
_refine_ls_restrained_S_all      1.088
_refine_ls_shift/su_max          0.000
_refine_ls_shift/su_mean         0.000
_refine_ls_structure_factor_coef Fsqd
_refine_ls_weighting_details     
'w=1/[\s^2^(Fo^2^)+(0.0381P)^2^+4.7050P] where P=(Fo^2^+2Fc^2^)/3'
_refine_ls_weighting_scheme      calc
_refine_ls_wR_factor_gt          0.0948
_refine_ls_wR_factor_ref         0.1046
_refine_special_details          
;
 Refined as a 2-component inversion twin.
;
_olex2_refinement_description    
;
1. Twinned data refinement
 Scales: 0.53(6)
 0.47(6)
2. Fixed Uiso
 At 1.2 times of:
  All C(H) groups, All C(H,H) groups
 At 1.5 times of:
  All C(H,H,H) groups
3. Restrained distances
 C00X-C00Y \\sim C4-C1
 with sigma of 0.02
 C00X-C015 \\sim C4-C3
 with sigma of 0.02
 C00Y-C014 \\sim C1-C0
 with sigma of 0.02
 C014-C016 \\sim C0-C2
 with sigma of 0.02
 C015-C016 \\sim C3-C2
 with sigma of 0.02
 Ru01-C00X \\sim Ru01-C4
 with sigma of 0.04
 Ru01-C00Y \\sim Ru01-C1
 with sigma of 0.04
 Ru01-C014 \\sim Ru01-C0
 with sigma of 0.04
 Ru01-C015 \\sim Ru01-C3
 with sigma of 0.04
 Ru01-C016 \\sim Ru01-C2
 with sigma of 0.04
 C00X-C014 \\sim C4-C0
 with sigma of 0.04
 C00X-C016 \\sim C4-C2
 with sigma of 0.04
 C00Y-C015 \\sim C1-C3
 with sigma of 0.04
 C00Y-C016 \\sim C1-C2
 with sigma of 0.04
 C014-C015 \\sim C0-C3
 with sigma of 0.04
4. Others
 Sof(C1)=Sof(H1)=Sof(C0)=Sof(H0)=Sof(C2)=Sof(H2)=Sof(C3)=Sof(H3)=Sof(C4)=
 Sof(H4)=1-FVAR(1)
 Sof(C00X)=Sof(H00X)=Sof(C00Y)=Sof(H00Y)=Sof(C014)=Sof(H014)=Sof(C015)=
 Sof(H015)=Sof(C016)=Sof(H016)=FVAR(1)
5.a Secondary CH2 refined with riding coordinates:
 C012(H01A,H01B)
5.b Aromatic/amide H refined with riding coordinates:
 C00X(H00X), C00Y(H00Y), C014(H014), C015(H015), C016(H016), C1(H1), C0(H0),
 C2(H2), C3(H3), C4(H4)
5.c Idealised Me refined as rotating group:
 C00I(H00A,H00B,H00C), C00S(H00D,H00E,H00F), C00W(H00G,H00H,H00I)
;
_atom_sites_solution_hydrogens   geom
_atom_sites_solution_primary     ?
_atom_sites_solution_secondary   ?
loop_
_atom_site_label
_atom_site_type_symbol
_atom_site_fract_x
_atom_site_fract_y
_atom_site_fract_z
_atom_site_U_iso_or_equiv
_atom_site_adp_type
_atom_site_occupancy
_atom_site_site_symmetry_order
_atom_site_calc_flag
_atom_site_refinement_flags_posn
_atom_site_refinement_flags_adp
_atom_site_refinement_flags_occupancy
_atom_site_disorder_assembly
_atom_site_disorder_group
Ru01 Ru 0.07875(5) 0.21283(6) 0.04767(5) 0.02217(19) Uani 1 1 d D . . . .
Cl02 Cl 0.9461(2) 0.8829(2) 0.5683(3) 0.0475(6) Uani 1 1 d . . . . .
Cl03 Cl 1.0758(3) 1.0589(3) 0.7599(3) 0.0568(7) Uani 1 1 d . . . . .
N004 N 0.1515(6) 0.3001(6) -0.0585(6) 0.0246(15) Uani 1 1 d . . . . .
N005 N 0.2055(7) 0.3142(6) 0.1943(7) 0.0251(15) Uani 1 1 d . . . . .
F006 F 0.4579(6) 0.2962(7) 0.0770(6) 0.066(2) Uani 1 1 d . . . . .
F007 F 0.8970(6) 0.3852(7) 0.6356(6) 0.0602(18) Uani 1 1 d . . . . .
F008 F 0.6242(7) 0.1275(5) 0.3950(6) 0.0604(19) Uani 1 1 d . . . . .
F009 F 0.6013(10) 0.1733(6) 0.1832(7) 0.078(3) Uani 1 1 d . . . . .
F00A F 0.5679(7) 0.6736(6) 0.1661(7) 0.067(2) Uani 1 1 d . . . . .
F00B F 0.6492(7) 0.3156(7) 0.0988(6) 0.0596(18) Uani 1 1 d . . . . .
N00C N 0.2314(7) 0.0944(6) 0.0966(6) 0.0264(15) Uani 1 1 d . . . . .
C00D C 0.2713(7) 0.3692(7) 0.2788(7) 0.0233(17) Uani 1 1 d . . . . .
F00E F 0.5994(7) 0.6492(6) 0.5260(7) 0.065(2) Uani 1 1 d . . . . .
F00F F 0.5261(10) 0.5215(7) 0.0574(6) 0.089(3) Uani 1 1 d . . . . .
F00G F 0.7030(9) 0.7290(9) 0.4388(10) 0.108(4) Uani 1 1 d . . . . .
F00H F 0.7720(8) 0.1959(8) 0.5567(6) 0.087(3) Uani 1 1 d . . . . .
C00I C 0.4195(9) -0.0576(8) 0.1726(9) 0.033(2) Uani 1 1 d . . . . .
H00A H 0.448792 -0.069145 0.109557 0.050 Uiso 1 1 calc R U . . .
H00B H 0.389539 -0.134222 0.189699 0.050 Uiso 1 1 calc R U . . .
H00C H 0.490613 -0.027428 0.247630 0.050 Uiso 1 1 calc R U . . .
F00J F 0.5021(7) 0.6996(8) 0.3448(7) 0.070(2) Uani 1 1 d . . . . .
F00K F 0.8079(7) 0.1590(6) 0.4029(9) 0.076(2) Uani 1 1 d . . . . .
C00L C 0.3155(8) 0.0282(7) 0.1299(8) 0.0248(18) Uani 1 1 d . . . . .
F00M F 0.3959(7) 0.5803(8) 0.1233(8) 0.086(3) Uani 1 1 d . . . . .
C00N C 0.7012(7) 0.4306(8) 0.4659(8) 0.0271(18) Uani 1 1 d . . . . .
C00O C 0.6392(8) 0.5289(8) 0.3879(8) 0.0269(18) Uani 1 1 d . . . . .
F00P F 0.7365(8) 0.4069(12) 0.6693(6) 0.109(4) Uani 1 1 d . . . . .
C00Q C 0.1857(8) 0.3460(8) -0.1213(8) 0.0266(18) Uani 1 1 d . . . . .
C00R C 0.6146(7) 0.3655(7) 0.2680(7) 0.0222(16) Uani 1 1 d . . . . .
C00S C 0.3516(9) 0.4390(8) 0.3840(8) 0.0314(19) Uani 1 1 d . . . . .
H00D H 0.350833 0.522917 0.359771 0.047 Uiso 1 1 calc R U . . .
H00E H 0.439539 0.408072 0.418604 0.047 Uiso 1 1 calc R U . . .
H00F H 0.319268 0.433770 0.445505 0.047 Uiso 1 1 calc R U . . .
C00T C 0.5811(9) 0.2879(9) 0.1583(9) 0.032(2) Uani 1 1 d . . . . .
C00U C 0.6842(8) 0.3293(8) 0.3918(8) 0.0237(18) Uani 1 1 d . . . . .
F00V F 0.8231(9) 0.5602(8) 0.6301(7) 0.092(3) Uani 1 1 d . . . . .
C00W C 0.2307(9) 0.4067(9) -0.2015(9) 0.037(2) Uani 1 1 d . . . . .
H00G H 0.156700 0.432140 -0.276718 0.056 Uiso 1 1 calc R U . . .
H00H H 0.283680 0.351450 -0.221920 0.056 Uiso 1 1 calc R U . . .
H00I H 0.281690 0.477055 -0.159364 0.056 Uiso 1 1 calc R U . . .
C00X C -0.0442(13) 0.0940(15) 0.0842(13) 0.023(4) Uiso 0.58(2) 1 d D . P A 1
H00X H -0.013581 0.027920 0.138837 0.028 Uiso 0.58(2) 1 calc R U P A 1
C00Y C -0.0784(14) 0.0908(14) -0.0465(17) 0.021(4) Uiso 0.58(2) 1 d D . P A 1
H00Y H -0.076156 0.023879 -0.093643 0.025 Uiso 0.58(2) 1 calc R U P A 1
C00Z C 0.5883(8) 0.4883(7) 0.2665(8) 0.0247(17) Uani 1 1 d . . . . .
C010 C 0.7219(8) 0.2068(14) 0.4349(8) 0.045(2) Uani 1 1 d . . . . .
C011 C 0.5181(9) 0.5643(8) 0.1553(8) 0.036(2) Uani 1 1 d . . . . .
C012 C 1.0593(9) 0.9995(10) 0.6212(9) 0.038(2) Uani 1 1 d . . . . .
H01A H 1.143441 0.968781 0.631968 0.046 Uiso 1 1 calc R U . . .
H01B H 1.032571 1.064032 0.559033 0.046 Uiso 1 1 calc R U . . .
C013 C 0.7857(12) 0.4404(12) 0.6000(10) 0.055(3) Uani 1 1 d . . . . .
C014 C -0.1168(12) 0.214(2) -0.0884(13) 0.029(4) Uiso 0.58(2) 1 d D . P A 1
H014 H -0.145832 0.241530 -0.169985 0.035 Uiso 0.58(2) 1 calc R U P A 1
C015 C -0.0638(12) 0.209(2) 0.1154(13) 0.027(4) Uiso 0.58(2) 1 d D . P A 1
H015 H -0.052099 0.234126 0.194149 0.033 Uiso 0.58(2) 1 calc R U P A 1
C016 C -0.1036(15) 0.2829(13) 0.012(2) 0.031(4) Uiso 0.58(2) 1 d D . P A 1
H016 H -0.119153 0.366688 0.010325 0.038 Uiso 0.58(2) 1 calc R U P A 1
C017 C 0.6203(12) 0.6514(9) 0.4269(10) 0.050(3) Uani 1 1 d . . . . .
C1 C -0.072(2) 0.0795(16) -0.009(2) 0.026(6) Uiso 0.42(2) 1 d D . P A 2
H1 H -0.057619 -0.003515 -0.014507 0.031 Uiso 0.42(2) 1 calc R U P A 2
C0 C -0.1086(19) 0.167(2) -0.1057(16) 0.023(5) Uiso 0.42(2) 1 d D . P A 2
H0 H -0.122887 0.153199 -0.187640 0.027 Uiso 0.42(2) 1 calc R U P A 2
C2 C -0.1184(17) 0.2772(17) -0.054(2) 0.020(5) Uiso 0.42(2) 1 d D . P A 2
H2 H -0.140407 0.351294 -0.097179 0.024 Uiso 0.42(2) 1 calc R U P A 2
C3 C -0.092(2) 0.262(2) 0.066(2) 0.028(6) Uiso 0.42(2) 1 d D . P A 2
H3 H -0.092871 0.324485 0.119284 0.034 Uiso 0.42(2) 1 calc R U P A 2
C4 C -0.063(2) 0.143(3) 0.099(2) 0.040(7) Uiso 0.42(2) 1 d D . P A 2
H4 H -0.041321 0.108821 0.177562 0.049 Uiso 0.42(2) 1 calc R U P A 2

loop_
_atom_site_aniso_label
_atom_site_aniso_U_11
_atom_site_aniso_U_22
_atom_site_aniso_U_33
_atom_site_aniso_U_23
_atom_site_aniso_U_13
_atom_site_aniso_U_12
Ru01 0.0223(3) 0.0150(3) 0.0287(3) 0.0000(3) 0.0109(2) -0.0004(3)
Cl02 0.0407(13) 0.0495(14) 0.0541(15) -0.0125(12) 0.0228(12) -0.0104(11)
Cl03 0.0667(18) 0.0564(17) 0.0474(16) -0.0198(13) 0.0255(14) 0.0003(14)
N004 0.023(3) 0.019(3) 0.026(4) -0.006(3) 0.006(3) 0.000(3)
N005 0.028(4) 0.018(3) 0.034(4) 0.005(3) 0.018(3) 0.002(3)
F006 0.033(3) 0.106(6) 0.041(4) -0.037(4) 0.002(3) -0.002(3)
F007 0.037(3) 0.079(5) 0.041(3) 0.006(3) -0.003(3) 0.006(3)
F008 0.071(5) 0.032(3) 0.067(5) 0.011(3) 0.021(4) -0.019(3)
F009 0.139(8) 0.028(4) 0.049(4) -0.010(3) 0.027(5) 0.007(4)
F00A 0.080(5) 0.045(4) 0.071(5) 0.029(3) 0.029(4) 0.002(3)
F00B 0.071(4) 0.078(5) 0.049(4) -0.020(3) 0.044(4) -0.017(4)
N00C 0.030(4) 0.021(4) 0.029(4) -0.002(3) 0.013(3) -0.007(3)
C00D 0.022(4) 0.022(4) 0.028(4) -0.003(4) 0.014(4) -0.002(3)
F00E 0.085(5) 0.055(4) 0.071(5) -0.028(4) 0.049(4) -0.005(4)
F00F 0.155(8) 0.071(5) 0.031(4) 0.018(3) 0.032(5) 0.047(5)
F00G 0.117(7) 0.054(6) 0.209(10) -0.043(7) 0.123(7) -0.040(6)
F00H 0.116(6) 0.054(5) 0.043(3) 0.028(4) -0.009(4) -0.010(5)
C00I 0.029(5) 0.036(5) 0.036(5) 0.006(4) 0.015(4) 0.016(4)
F00J 0.084(4) 0.045(4) 0.089(5) 0.005(4) 0.046(4) 0.026(4)
F00K 0.059(4) 0.035(3) 0.131(7) 0.008(4) 0.038(5) 0.020(3)
C00L 0.027(4) 0.018(4) 0.030(4) 0.004(3) 0.013(4) 0.005(3)
F00M 0.048(4) 0.096(6) 0.100(6) 0.054(5) 0.020(4) 0.037(4)
C00N 0.018(4) 0.040(5) 0.025(4) 0.001(4) 0.011(3) -0.003(3)
C00O 0.029(4) 0.029(5) 0.030(5) -0.002(3) 0.019(4) -0.005(3)
F00P 0.070(5) 0.238(13) 0.033(4) 0.021(6) 0.034(4) 0.023(7)
C00Q 0.024(4) 0.025(4) 0.029(5) 0.001(4) 0.011(4) 0.002(3)
C00R 0.021(4) 0.025(4) 0.022(4) -0.002(3) 0.010(3) -0.001(3)
C00S 0.038(5) 0.028(4) 0.033(5) -0.004(4) 0.020(4) -0.004(4)
C00T 0.029(5) 0.031(5) 0.032(5) -0.008(4) 0.011(4) 0.002(4)
C00U 0.020(4) 0.027(4) 0.025(4) 0.004(3) 0.011(4) 0.000(3)
F00V 0.092(6) 0.085(6) 0.064(5) -0.039(5) 0.003(4) -0.010(5)
C00W 0.036(5) 0.040(5) 0.046(6) 0.018(5) 0.027(4) 0.009(4)
C00Z 0.024(4) 0.027(4) 0.026(4) 0.000(3) 0.013(4) 0.003(3)
C010 0.044(5) 0.041(5) 0.042(5) 0.018(7) 0.012(4) 0.007(7)
C011 0.044(5) 0.027(5) 0.033(5) 0.005(4) 0.015(4) 0.008(4)
C012 0.030(5) 0.048(6) 0.037(5) -0.009(4) 0.015(4) -0.008(4)
C013 0.057(7) 0.070(8) 0.032(6) -0.010(5) 0.014(5) 0.012(6)
C017 0.079(8) 0.028(5) 0.047(7) -0.013(5) 0.030(6) -0.014(5)

_geom_special_details            
;
 All esds (except the esd in the dihedral angle between two l.s. planes)
 are estimated using the full covariance matrix.  The cell esds are taken
 into account individually in the estimation of esds in distances, angles
 and torsion angles; correlations between esds in cell parameters are only
 used when they are defined by crystal symmetry.  An approximate (isotropic)
 treatment of cell esds is used for estimating esds involving l.s. planes.
;
loop_
_geom_bond_atom_site_label_1
_geom_bond_atom_site_label_2
_geom_bond_distance
_geom_bond_site_symmetry_2
_geom_bond_publ_flag
Ru01 N004 2.079(7) . ?
Ru01 N005 2.074(7) . ?
Ru01 N00C 2.077(7) . ?
Ru01 C00X 2.139(13) . ?
Ru01 C00Y 2.155(14) . ?
Ru01 C014 2.138(12) . ?
Ru01 C015 2.159(11) . ?
Ru01 C016 2.118(15) . ?
Ru01 C1 2.168(19) . ?
Ru01 C2 2.188(17) . ?
Ru01 C3 2.17(2) . ?
Ru01 C4 2.16(2) . ?
Cl02 C012 1.757(10) . ?
Cl03 C012 1.746(10) . ?
N004 C00Q 1.131(11) . ?
N005 C00D 1.150(10) . ?
F006 C00T 1.335(11) . ?
F007 C013 1.321(13) . ?
F008 C010 1.349(14) . ?
F009 C00T 1.311(12) . ?
F00A C011 1.331(11) . ?
F00B C00T 1.328(11) . ?
N00C C00L 1.147(11) . ?
C00D C00S 1.435(12) . ?
F00E C017 1.336(13) . ?
F00F C011 1.328(11) . ?
F00G C017 1.253(13) . ?
F00H C010 1.338(11) . ?
C00I H00A 0.9800 . ?
C00I H00B 0.9800 . ?
C00I H00C 0.9800 . ?
C00I C00L 1.445(11) . ?
F00J C017 1.399(14) . ?
F00K C010 1.336(13) . ?
F00M C011 1.309(12) . ?
C00N C00O 1.420(12) . ?
C00N C00U 1.405(12) . ?
C00N C013 1.491(14) . ?
C00O C00Z 1.403(12) . ?
C00O C017 1.495(13) . ?
F00P C013 1.270(14) . ?
C00Q C00W 1.465(12) . ?
C00R C00T 1.492(12) . ?
C00R C00U 1.418(11) . ?
C00R C00Z 1.402(12) . ?
C00S H00D 0.9800 . ?
C00S H00E 0.9800 . ?
C00S H00F 0.9800 . ?
C00U C010 1.460(16) . ?
F00V C013 1.403(15) . ?
C00W H00G 0.9800 . ?
C00W H00H 0.9800 . ?
C00W H00I 0.9800 . ?
C00X H00X 0.9500 . ?
C00X C00Y 1.46(2) . ?
C00X C015 1.39(2) . ?
C00Y H00Y 0.9500 . ?
C00Y C014 1.46(2) . ?
C00Z C011 1.495(12) . ?
C012 H01A 0.9900 . ?
C012 H01B 0.9900 . ?
C014 H014 0.9500 . ?
C014 C016 1.40(2) . ?
C015 H015 0.9500 . ?
C015 C016 1.40(2) . ?
C016 H016 0.9500 . ?
C1 H1 0.9500 . ?
C1 C0 1.44(3) . ?
C1 C4 1.46(3) . ?
C0 H0 0.9500 . ?
C0 C2 1.41(2) . ?
C2 H2 0.9500 . ?
C2 C3 1.37(3) . ?
C3 H3 0.9500 . ?
C3 C4 1.39(3) . ?
C4 H4 0.9500 . ?

loop_
_geom_angle_atom_site_label_1
_geom_angle_atom_site_label_2
_geom_angle_atom_site_label_3
_geom_angle
_geom_angle_site_symmetry_1
_geom_angle_site_symmetry_3
_geom_angle_publ_flag
N004 Ru01 C00X 156.4(5) . . ?
N004 Ru01 C00Y 116.6(5) . . ?
N004 Ru01 C014 95.9(4) . . ?
N004 Ru01 C015 147.5(7) . . ?
N004 Ru01 C016 110.4(6) . . ?
N004 Ru01 C1 128.4(7) . . ?
N004 Ru01 C2 96.2(6) . . ?
N004 Ru01 C3 126.4(8) . . ?
N004 Ru01 C4 158.2(7) . . ?
N005 Ru01 N004 87.2(3) . . ?
N005 Ru01 N00C 84.8(3) . . ?
N005 Ru01 C00X 116.3(5) . . ?
N005 Ru01 C00Y 155.8(5) . . ?
N005 Ru01 C014 140.3(7) . . ?
N005 Ru01 C015 93.0(4) . . ?
N005 Ru01 C016 103.8(6) . . ?
N005 Ru01 C1 144.3(7) . . ?
N005 Ru01 C2 118.3(6) . . ?
N005 Ru01 C3 95.9(6) . . ?
N005 Ru01 C4 106.7(7) . . ?
N00C Ru01 N004 86.7(3) . . ?
N00C Ru01 C00X 96.5(5) . . ?
N00C Ru01 C00Y 99.6(4) . . ?
N00C Ru01 C014 134.8(7) . . ?
N00C Ru01 C015 125.7(6) . . ?
N00C Ru01 C016 160.9(5) . . ?
N00C Ru01 C1 97.2(6) . . ?
N00C Ru01 C2 156.7(6) . . ?
N00C Ru01 C3 146.9(8) . . ?
N00C Ru01 C4 110.7(8) . . ?
C00X Ru01 C00Y 39.8(6) . . ?
C00X Ru01 C015 37.7(6) . . ?
C00Y Ru01 C015 65.0(6) . . ?
C014 Ru01 C00X 65.4(6) . . ?
C014 Ru01 C00Y 39.7(7) . . ?
C014 Ru01 C015 64.1(5) . . ?
C016 Ru01 C00X 64.4(6) . . ?
C016 Ru01 C00Y 65.7(6) . . ?
C016 Ru01 C014 38.4(7) . . ?
C016 Ru01 C015 38.2(6) . . ?
C1 Ru01 C2 63.0(7) . . ?
C1 Ru01 C3 63.7(7) . . ?
C3 Ru01 C2 36.8(7) . . ?
C4 Ru01 C1 39.4(8) . . ?
C4 Ru01 C2 62.6(8) . . ?
C4 Ru01 C3 37.5(8) . . ?
C00Q N004 Ru01 176.6(7) . . ?
C00D N005 Ru01 176.1(6) . . ?
C00L N00C Ru01 176.1(7) . . ?
N005 C00D C00S 179.1(9) . . ?
H00A C00I H00B 109.5 . . ?
H00A C00I H00C 109.5 . . ?
H00B C00I H00C 109.5 . . ?
C00L C00I H00A 109.5 . . ?
C00L C00I H00B 109.5 . . ?
C00L C00I H00C 109.5 . . ?
N00C C00L C00I 178.5(9) . . ?
C00O C00N C013 124.7(9) . . ?
C00U C00N C00O 107.8(7) . . ?
C00U C00N C013 126.9(9) . . ?
C00N C00O C017 126.5(8) . . ?
C00Z C00O C00N 108.0(7) . . ?
C00Z C00O C017 125.3(8) . . ?
N004 C00Q C00W 179.3(10) . . ?
C00U C00R C00T 126.0(8) . . ?
C00Z C00R C00T 125.9(8) . . ?
C00Z C00R C00U 108.0(7) . . ?
C00D C00S H00D 109.5 . . ?
C00D C00S H00E 109.5 . . ?
C00D C00S H00F 109.5 . . ?
H00D C00S H00E 109.5 . . ?
H00D C00S H00F 109.5 . . ?
H00E C00S H00F 109.5 . . ?
F006 C00T C00R 113.0(7) . . ?
F009 C00T F006 105.2(9) . . ?
F009 C00T F00B 105.3(9) . . ?
F009 C00T C00R 114.2(9) . . ?
F00B C00T F006 106.4(8) . . ?
F00B C00T C00R 112.0(8) . . ?
C00N C00U C00R 107.9(7) . . ?
C00N C00U C010 125.9(8) . . ?
C00R C00U C010 126.0(8) . . ?
C00Q C00W H00G 109.5 . . ?
C00Q C00W H00H 109.5 . . ?
C00Q C00W H00I 109.5 . . ?
H00G C00W H00H 109.5 . . ?
H00G C00W H00I 109.5 . . ?
H00H C00W H00I 109.5 . . ?
Ru01 C00X H00X 123.4 . . ?
C00Y C00X Ru01 70.7(7) . . ?
C00Y C00X H00X 125.6 . . ?
C015 C00X Ru01 72.0(8) . . ?
C015 C00X H00X 125.6 . . ?
C015 C00X C00Y 108.9(12) . . ?
Ru01 C00Y H00Y 124.9 . . ?
C00X C00Y Ru01 69.5(8) . . ?
C00X C00Y H00Y 127.7 . . ?
C014 C00Y Ru01 69.5(8) . . ?
C014 C00Y C00X 104.6(13) . . ?
C014 C00Y H00Y 127.7 . . ?
C00O C00Z C011 125.3(8) . . ?
C00R C00Z C00O 108.3(7) . . ?
C00R C00Z C011 126.4(8) . . ?
F008 C010 C00U 114.4(8) . . ?
F00H C010 F008 102.8(9) . . ?
F00H C010 C00U 113.4(11) . . ?
F00K C010 F008 104.8(11) . . ?
F00K C010 F00H 106.1(9) . . ?
F00K C010 C00U 114.3(9) . . ?
F00A C011 C00Z 113.0(8) . . ?
F00F C011 F00A 102.5(9) . . ?
F00F C011 C00Z 112.6(7) . . ?
F00M C011 F00A 105.8(8) . . ?
F00M C011 F00F 106.5(9) . . ?
F00M C011 C00Z 115.5(8) . . ?
Cl02 C012 H01A 109.2 . . ?
Cl02 C012 H01B 109.2 . . ?
Cl03 C012 Cl02 112.2(5) . . ?
Cl03 C012 H01A 109.2 . . ?
Cl03 C012 H01B 109.2 . . ?
H01A C012 H01B 107.9 . . ?
F007 C013 C00N 113.4(9) . . ?
F007 C013 F00V 102.3(10) . . ?
F00P C013 F007 108.2(11) . . ?
F00P C013 C00N 115.9(10) . . ?
F00P C013 F00V 106.6(11) . . ?
F00V C013 C00N 109.4(10) . . ?
Ru01 C014 H014 125.0 . . ?
C00Y C014 Ru01 70.8(8) . . ?
C00Y C014 H014 125.8 . . ?
C016 C014 Ru01 70.0(8) . . ?
C016 C014 C00Y 108.4(13) . . ?
C016 C014 H014 125.8 . . ?
Ru01 C015 H015 126.4 . . ?
C00X C015 Ru01 70.4(7) . . ?
C00X C015 H015 125.5 . . ?
C00X C015 C016 109.0(12) . . ?
C016 C015 Ru01 69.3(8) . . ?
C016 C015 H015 125.5 . . ?
Ru01 C016 H016 122.1 . . ?
C014 C016 Ru01 71.6(8) . . ?
C014 C016 C015 109.1(14) . . ?
C014 C016 H016 125.4 . . ?
C015 C016 Ru01 72.5(8) . . ?
C015 C016 H016 125.4 . . ?
F00E C017 F00J 97.9(9) . . ?
F00E C017 C00O 112.6(9) . . ?
F00G C017 F00E 110.4(10) . . ?
F00G C017 F00J 106.1(11) . . ?
F00G C017 C00O 117.0(10) . . ?
F00J C017 C00O 111.1(9) . . ?
Ru01 C1 H1 122.9 . . ?
C0 C1 Ru01 72.3(11) . . ?
C0 C1 H1 126.5 . . ?
C0 C1 C4 106.9(17) . . ?
C4 C1 Ru01 70.0(12) . . ?
C4 C1 H1 126.5 . . ?
Ru01 C0 H0 124.9 . . ?
C1 C0 Ru01 69.2(10) . . ?
C1 C0 H0 126.9 . . ?
C2 C0 Ru01 70.5(11) . . ?
C2 C0 C1 106.1(16) . . ?
C2 C0 H0 126.9 . . ?
Ru01 C2 H2 123.7 . . ?
C0 C2 Ru01 72.2(10) . . ?
C0 C2 H2 124.8 . . ?
C3 C2 Ru01 70.9(11) . . ?
C3 C2 C0 110.5(16) . . ?
C3 C2 H2 124.8 . . ?
Ru01 C3 H3 123.2 . . ?
C2 C3 Ru01 72.3(11) . . ?
C2 C3 H3 125.2 . . ?
C2 C3 C4 109.6(17) . . ?
C4 C3 Ru01 70.9(14) . . ?
C4 C3 H3 125.2 . . ?
Ru01 C4 H4 122.8 . . ?
C1 C4 Ru01 70.7(12) . . ?
C1 C4 H4 126.5 . . ?
C3 C4 Ru01 71.7(13) . . ?
C3 C4 C1 106.9(18) . . ?
C3 C4 H4 126.5 . . ?

loop_
_geom_torsion_atom_site_label_1
_geom_torsion_atom_site_label_2
_geom_torsion_atom_site_label_3
_geom_torsion_atom_site_label_4
_geom_torsion
_geom_torsion_site_symmetry_1
_geom_torsion_site_symmetry_2
_geom_torsion_site_symmetry_3
_geom_torsion_site_symmetry_4
_geom_torsion_publ_flag
Ru01 C00X C00Y C014 -61.1(9) . . . . ?
Ru01 C00X C015 C016 58.7(10) . . . . ?
Ru01 C00Y C014 C016 -60.2(10) . . . . ?
Ru01 C014 C016 C015 -63.2(10) . . . . ?
Ru01 C015 C016 C014 62.6(10) . . . . ?
Ru01 C1 C0 C2 -61.3(13) . . . . ?
Ru01 C1 C4 C3 62.9(17) . . . . ?
Ru01 C0 C2 C3 -60.9(14) . . . . ?
Ru01 C2 C3 C4 -61.4(17) . . . . ?
Ru01 C3 C4 C1 -62.3(16) . . . . ?
C00N C00O C00Z C00R 1.7(9) . . . . ?
C00N C00O C00Z C011 -178.4(8) . . . . ?
C00N C00O C017 F00E -35.3(15) . . . . ?
C00N C00O C017 F00G 94.1(13) . . . . ?
C00N C00O C017 F00J -144.0(9) . . . . ?
C00N C00U C010 F008 120.2(9) . . . . ?
C00N C00U C010 F00H 2.7(13) . . . . ?
C00N C00U C010 F00K -119.0(10) . . . . ?
C00O C00N C00U C00R 1.4(9) . . . . ?
C00O C00N C00U C010 -173.8(8) . . . . ?
C00O C00N C013 F007 -130.0(10) . . . . ?
C00O C00N C013 F00P 104.0(13) . . . . ?
C00O C00N C013 F00V -16.5(13) . . . . ?
C00O C00Z C011 F00A 38.7(12) . . . . ?
C00O C00Z C011 F00F 154.2(9) . . . . ?
C00O C00Z C011 F00M -83.3(12) . . . . ?
C00R C00U C010 F008 -54.3(13) . . . . ?
C00R C00U C010 F00H -171.7(8) . . . . ?
C00R C00U C010 F00K 66.6(12) . . . . ?
C00R C00Z C011 F00A -141.4(9) . . . . ?
C00R C00Z C011 F00F -25.9(14) . . . . ?
C00R C00Z C011 F00M 96.6(11) . . . . ?
C00T C00R C00U C00N 176.7(8) . . . . ?
C00T C00R C00U C010 -8.1(14) . . . . ?
C00T C00R C00Z C00O -177.9(8) . . . . ?
C00T C00R C00Z C011 2.2(14) . . . . ?
C00U C00N C00O C00Z -1.9(9) . . . . ?
C00U C00N C00O C017 173.0(9) . . . . ?
C00U C00N C013 F007 39.7(15) . . . . ?
C00U C00N C013 F00P -86.4(14) . . . . ?
C00U C00N C013 F00V 153.1(9) . . . . ?
C00U C00R C00T F006 131.8(9) . . . . ?
C00U C00R C00T F009 11.6(14) . . . . ?
C00U C00R C00T F00B -108.0(10) . . . . ?
C00U C00R C00Z C00O -0.8(9) . . . . ?
C00U C00R C00Z C011 179.3(8) . . . . ?
C00X C00Y C014 Ru01 61.1(9) . . . . ?
C00X C00Y C014 C016 0.9(15) . . . . ?
C00X C015 C016 Ru01 -59.3(9) . . . . ?
C00X C015 C016 C014 3.3(16) . . . . ?
C00Y C00X C015 Ru01 -61.4(9) . . . . ?
C00Y C00X C015 C016 -2.7(16) . . . . ?
C00Y C014 C016 Ru01 60.7(10) . . . . ?
C00Y C014 C016 C015 -2.5(16) . . . . ?
C00Z C00O C017 F00E 138.8(9) . . . . ?
C00Z C00O C017 F00G -91.8(14) . . . . ?
C00Z C00O C017 F00J 30.2(13) . . . . ?
C00Z C00R C00T F006 -51.6(12) . . . . ?
C00Z C00R C00T F009 -171.8(9) . . . . ?
C00Z C00R C00T F00B 68.6(11) . . . . ?
C00Z C00R C00U C00N -0.4(9) . . . . ?
C00Z C00R C00U C010 174.9(8) . . . . ?
C013 C00N C00O C00Z 169.3(9) . . . . ?
C013 C00N C00O C017 -15.7(14) . . . . ?
C013 C00N C00U C00R -169.6(9) . . . . ?
C013 C00N C00U C010 15.1(14) . . . . ?
C015 C00X C00Y Ru01 62.2(9) . . . . ?
C015 C00X C00Y C014 1.1(15) . . . . ?
C017 C00O C00Z C00R -173.4(9) . . . . ?
C017 C00O C00Z C011 6.5(14) . . . . ?
C1 C0 C2 Ru01 60.4(13) . . . . ?
C1 C0 C2 C3 0(2) . . . . ?
C0 C1 C4 Ru01 -63.3(14) . . . . ?
C0 C1 C4 C3 0(3) . . . . ?
C0 C2 C3 Ru01 61.7(14) . . . . ?
C0 C2 C3 C4 0(3) . . . . ?
C2 C3 C4 Ru01 62.3(15) . . . . ?
C2 C3 C4 C1 0(3) . . . . ?
C4 C1 C0 Ru01 61.8(15) . . . . ?
C4 C1 C0 C2 1(2) . . . . ?

_shelx_res_file                  
;
TITL sad_a.res in P2(1)
    sad_a.res
    created by SHELXL-2019/1 at 15:00:45 on 02-Apr-2025
REM Old TITL sad in P2(1)
REM SHELXT solution in P2(1): R1 0.112, Rweak 0.020, Alpha 0.020
REM <I/s> 0.439 for 7 systematic absences, Orientation as input
REM Flack x = 0.480 ( 0.013 ) from 2090 Parsons' quotients
REM Formula found by SHELXT: C24 N6 F10 Cl2 Ru
CELL 0.71073 11.6437 11.1515 12.204 90 116.484 90
ZERR 2 0.001 0.0009 0.0011 0 0.003 0
LATT -1
SYMM -X,0.5+Y,-Z
SFAC C H Cl F N Ru
UNIT 44 32 4 30 6 2
SADI C00X C00Y C4 C1
SADI C00X C015 C4 C3
SADI C00Y C014 C1 C0
SADI C014 C016 C0 C2
SADI C015 C016 C3 C2
SADI 0.04 Ru01 C00X Ru01 C4
SADI 0.04 Ru01 C00Y Ru01 C1
SADI 0.04 Ru01 C014 Ru01 C0
SADI 0.04 Ru01 C015 Ru01 C3
SADI 0.04 Ru01 C016 Ru01 C2
SADI 0.04 C00X C014 C4 C0
SADI 0.04 C00X C016 C4 C2
SADI 0.04 C00Y C015 C1 C3
SADI 0.04 C00Y C016 C1 C2
SADI 0.04 C014 C015 C0 C3

L.S. 10
PLAN  5
SIZE 0.1 0.1 0.1
TEMP -173.15
CONF
LIST 6
MORE -1
BOND $H
fmap 2
acta
TWIN -1 0 0 0 -1 0 0 0 -1 2
REM <olex2.extras>
REM <HklSrc "%.\\sad_a.hkl">
REM </olex2.extras>

WGHT    0.038100    4.705000
EXTI    0.004181
BASF   0.47230
FVAR       0.55966   0.57828
RU01  6    0.078747    0.212831    0.047670    11.00000    0.02230    0.01500 =
         0.02865    0.00000    0.01086   -0.00037
CL02  3    0.946062    0.882855    0.568302    11.00000    0.04075    0.04950 =
         0.05410   -0.01247    0.02276   -0.01039
CL03  3    1.075759    1.058901    0.759902    11.00000    0.06666    0.05636 =
         0.04738   -0.01983    0.02554    0.00030
N004  5    0.151504    0.300130   -0.058520    11.00000    0.02285    0.01914 =
         0.02626   -0.00564    0.00601    0.00002
N005  5    0.205479    0.314215    0.194281    11.00000    0.02791    0.01760 =
         0.03433    0.00549    0.01799    0.00207
F006  4    0.457923    0.296216    0.076961    11.00000    0.03264    0.10638 =
         0.04103   -0.03739    0.00152   -0.00182
F007  4    0.896993    0.385249    0.635569    11.00000    0.03668    0.07943 =
         0.04145    0.00586   -0.00331    0.00633
F008  4    0.624200    0.127474    0.395022    11.00000    0.07106    0.03159 =
         0.06744    0.01145    0.02090   -0.01851
F009  4    0.601283    0.173266    0.183221    11.00000    0.13876    0.02849 =
         0.04867   -0.01021    0.02686    0.00707
F00A  4    0.567916    0.673587    0.166123    11.00000    0.08011    0.04548 =
         0.07138    0.02890    0.02940    0.00222
F00B  4    0.649210    0.315584    0.098833    11.00000    0.07094    0.07816 =
         0.04889   -0.01992    0.04384   -0.01702
N00C  5    0.231355    0.094392    0.096611    11.00000    0.02962    0.02112 =
         0.02859   -0.00184    0.01316   -0.00671
C00D  1    0.271259    0.369201    0.278766    11.00000    0.02197    0.02228 =
         0.02847   -0.00340    0.01383   -0.00239
F00E  4    0.599408    0.649249    0.526001    11.00000    0.08477    0.05467 =
         0.07143   -0.02838    0.04890   -0.00545
F00F  4    0.526149    0.521516    0.057406    11.00000    0.15483    0.07050 =
         0.03139    0.01793    0.03215    0.04698
F00G  4    0.702967    0.728965    0.438802    11.00000    0.11660    0.05375 =
         0.20941   -0.04252    0.12335   -0.04009
F00H  4    0.771969    0.195927    0.556683    11.00000    0.11633    0.05366 =
         0.04268    0.02773   -0.00902   -0.00961
C00I  1    0.419474   -0.057558    0.172644    11.00000    0.02896    0.03606 =
         0.03559    0.00604    0.01533    0.01577
AFIX 137
H00A  2    0.448792   -0.069145    0.109557    11.00000   -1.50000
H00B  2    0.389539   -0.134222    0.189699    11.00000   -1.50000
H00C  2    0.490613   -0.027428    0.247630    11.00000   -1.50000
AFIX   0

F00J  4    0.502116    0.699576    0.344800    11.00000    0.08423    0.04495 =
         0.08903    0.00537    0.04557    0.02595
F00K  4    0.807856    0.159026    0.402904    11.00000    0.05854    0.03535 =
         0.13052    0.00789    0.03804    0.01962
C00L  1    0.315466    0.028157    0.129941    11.00000    0.02721    0.01759 =
         0.02993    0.00409    0.01303    0.00470
F00M  4    0.395887    0.580287    0.123271    11.00000    0.04805    0.09570 =
         0.09978    0.05416    0.02030    0.03721
C00N  1    0.701193    0.430577    0.465936    11.00000    0.01826    0.03969 =
         0.02480    0.00051    0.01094   -0.00291
C00O  1    0.639171    0.528868    0.387930    11.00000    0.02891    0.02854 =
         0.02967   -0.00209    0.01878   -0.00502
F00P  4    0.736480    0.406913    0.669268    11.00000    0.07008    0.23768 =
         0.03257    0.02102    0.03391    0.02255
C00Q  1    0.185704    0.346028   -0.121278    11.00000    0.02404    0.02540 =
         0.02922    0.00113    0.01096    0.00230
C00R  1    0.614564    0.365511    0.267962    11.00000    0.02064    0.02463 =
         0.02153   -0.00240    0.00958   -0.00108
C00S  1    0.351593    0.439025    0.384003    11.00000    0.03790    0.02772 =
         0.03306   -0.00390    0.01972   -0.00399
AFIX 137
H00D  2    0.350833    0.522917    0.359771    11.00000   -1.50000
H00E  2    0.439539    0.408072    0.418604    11.00000   -1.50000
H00F  2    0.319268    0.433770    0.445505    11.00000   -1.50000
AFIX   0

C00T  1    0.581101    0.287895    0.158294    11.00000    0.02888    0.03091 =
         0.03186   -0.00763    0.01054    0.00190
C00U  1    0.684200    0.329320    0.391785    11.00000    0.02031    0.02746 =
         0.02469    0.00414    0.01117    0.00017
F00V  4    0.823133    0.560238    0.630061    11.00000    0.09221    0.08528 =
         0.06402   -0.03912    0.00296   -0.01019
C00W  1    0.230664    0.406688   -0.201455    11.00000    0.03641    0.04039 =
         0.04565    0.01818    0.02732    0.00878
AFIX 137
H00G  2    0.156700    0.432140   -0.276718    11.00000   -1.50000
H00H  2    0.283680    0.351450   -0.221920    11.00000   -1.50000
H00I  2    0.281690    0.477055   -0.159364    11.00000   -1.50000
AFIX   0
PART 1
C00X  1   -0.044211    0.093978    0.084190    21.00000    0.02336
AFIX  43
H00X  2   -0.013581    0.027920    0.138837    21.00000   -1.20000
AFIX   0
C00Y  1   -0.078418    0.090837   -0.046517    21.00000    0.02083
AFIX  43
H00Y  2   -0.076156    0.023879   -0.093643    21.00000   -1.20000
AFIX   0

PART 0
C00Z  1    0.588328    0.488341    0.266475    11.00000    0.02358    0.02662 =
         0.02611    0.00024    0.01295    0.00256
C010  1    0.721949    0.206765    0.434894    11.00000    0.04390    0.04063 =
         0.04178    0.01774    0.01173    0.00700
C011  1    0.518145    0.564273    0.155341    11.00000    0.04359    0.02738 =
         0.03332    0.00473    0.01463    0.00849

C012  1    1.059290    0.999506    0.621229    11.00000    0.02988    0.04798 =
         0.03714   -0.00855    0.01497   -0.00830
AFIX  23
H01A  2    1.143441    0.968781    0.631968    11.00000   -1.20000
H01B  2    1.032571    1.064032    0.559033    11.00000   -1.20000
AFIX   0

C013  1    0.785663    0.440363    0.600040    11.00000    0.05745    0.06996 =
         0.03235   -0.01014    0.01447    0.01182
PART 1
C014  1   -0.116814    0.213551   -0.088415    21.00000    0.02930
AFIX  43
H014  2   -0.145832    0.241530   -0.169985    21.00000   -1.20000
AFIX   0
C015  1   -0.063801    0.209251    0.115393    21.00000    0.02716
AFIX  43
H015  2   -0.052099    0.234126    0.194149    21.00000   -1.20000
AFIX   0
C016  1   -0.103601    0.282921    0.011999    21.00000    0.03133
AFIX  43
H016  2   -0.119153    0.366688    0.010325    21.00000   -1.20000
AFIX   0

PART 0
C017  1    0.620345    0.651416    0.426946    11.00000    0.07865    0.02800 =
         0.04669   -0.01329    0.02962   -0.01428

PART 2
C1    1   -0.072436    0.079510   -0.008813   -21.00000    0.02621
AFIX  43
H1    2   -0.057619   -0.003515   -0.014507   -21.00000   -1.20000
AFIX   0
C0    1   -0.108618    0.167134   -0.105747   -21.00000    0.02277
AFIX  43
H0    2   -0.122887    0.153199   -0.187640   -21.00000   -1.20000
AFIX   0
C2    1   -0.118436    0.277155   -0.054393   -21.00000    0.01961
AFIX  43
H2    2   -0.140407    0.351294   -0.097179   -21.00000   -1.20000
AFIX   0
C3    1   -0.091789    0.262437    0.066414   -21.00000    0.02813
AFIX  43
H3    2   -0.092871    0.324485    0.119284   -21.00000   -1.20000
AFIX   0
C4    1   -0.063002    0.142814    0.099403   -21.00000    0.04050
AFIX  43
H4    2   -0.041321    0.108821    0.177562   -21.00000   -1.20000
AFIX   0
HKLF 4


REM  sad_a.res in P2(1)
REM wR2 = 0.1046, GooF = S = 1.089, Restrained GooF = 1.088 for all data
REM R1 = 0.0415 for 4617 Fo > 4sig(Fo) and 0.0500 for all 5005 data
REM 389 parameters refined using 16 restraints

END

WGHT      0.0374      4.7384

REM Highest difference peak  1.208,  deepest hole -0.654,  1-sigma level  0.101
Q1    1  -0.2396  0.2143 -0.1468  11.00000  0.05    1.21
Q2    1   0.7810  0.6588  0.5437  11.00000  0.05    0.94
Q3    1   0.6304  0.7167  0.3392  11.00000  0.05    0.86
Q4    1   0.7081  0.3069  0.6242  11.00000  0.05    0.85
Q5    1   0.7227  0.5160  0.6382  11.00000  0.05    0.82
;
_shelx_res_checksum              30369
_olex2_submission_special_instructions 'No special instructions were received'
loop_
_twin_individual_id
_twin_individual_mass_fraction_refined
1 0.53(6)
2 0.47(6)
